# Supplementary material for: Increased risk of preterm delivery with high cortisol during pregnancy is modified by fetal sex: a cohort study
Source: BMC Pregnancy Childbirth. 2022 Sep 23;22:727. doi: 10.1186/s12884-022-05061-8 (PMC9502964; doi:10.1186/s12884-022-05061-8)
Supplement: Supplementary file 1 — Additional file 1. [file 12884_2022_5061_MOESM1_ESM.xlsx]

## Sheet: CORTPUB
uniqueID	group	dd7twin	gaenrol	cortmb	cortmp	cortwk	na8sex	ws2WomanAge	ws5marital	bagp	bcrp	pagp	pcrp	asset	hfia	gestage	Multiparous	bmalaria	banemia10	totschyrs	mombmi	ptimewakecollect	ptimemealcollect	btimewakecollect	btimemealcollect	wktimewakecollect	wktimemealcollect
1	bMMN	1	17	4.438			2	22	4	0.43	1.64	0.68	1.36	-2.86282	0	39.1429	0	0	0	5	17.5			17400	13800
2	cLNS	1	13.3	1.853	3.828	6.12	2	27	2	0.84	7.11	1.03	35.92	0.843922	0	38.8571	1	0	0	14	23.1	21180	13980	16200	10800	10200	-38400
3	aIFA	1	15	5.536			1	26	2	0.67	1.14	0.65	0.56	-0.816457	1	37.5714	1	1	0	0	26.5			22200	13800
4	bMMN	1	17	2.79			2	20	1	0.86	5.96	0.68	1.15	-1.57722	0	38.5714	0	1	0	9	22.5			30300	17700
5	aIFA	1	19.3	3.526	4.8	6.507	2	23	2	0.54	1.65	0.41	1.92	0.0445054	0	37.1429	0	0	0	9	22.7	28200	10200	19800	14400	26760	10560
6	aIFA	1	11.9	10.495			2	33	2	0.6	6.6	0.42	3.79	1.71596	0	39.4286	1	0	0	10	24.3			10800	5400
7	aIFA	1	13.3	6.071	5.505	6.114	2	26	2	0.63	1.65	0.98	4.18	-0.439657	0	39.1429	0	0	0	12	25.2	13980	6780	17880	5280	24960	14160
8	bMMN	1	11.9	1.932	4.368	5.219	2	30	2	0.51	1.25	0.3	0.68	1.50941	0	41.5714	1	0	0	9	25.7	20220	11220	17940	-32460	21000	12000
9	cLNS	1	14.9	11.757	8.151	7.836	1	22	2	0.63	5.59	0.34	0.39	-1.00264	0	40.5714	1	0	0	1	25.7	15240	8040	10560	6960	7380	1980
10	cLNS	1	19	3.417		10.645	2	38	2	0.6	2.14	0.61	1.93	0.13492	0	39.8571	1	0	0	9	35.3			6600	-45600	6960	360
11	cLNS	1	16.3	5.523		11.073	1	23	2	0.82	42.72			-0.646206	0	36.5714	1	0	0	9	25.2			11220	4020	6840	3240
12	bMMN	1	17	3.8	8.713	5.034	2	19	2	0.8	9.59	0.39	1.72	0.158795	0	38.2857	0	0	0	9	18.7	12840	5640	19380	8580	33720	17520
13	cLNS	1	20.1	5.61			1	25	1	0.79	9.2	0.38	1.79	1.71596	0	39.5714	1	1	1	12	22.2			15960	660	18540	8640
14	cLNS	1	17.3	23.778	9.591	6.168	2	32	2	0.53	3.18	0.47	0.8	-2.05782	7	40.7143	1	0	1	1	27.8	17580	10380	14040	5040	19080	11880
15	bMMN	1	19.7	4.949		12.857	2	18	1	0.62	0.57	0.67	2.23	-1.28078	0	38.5714	0	0	1	8	23			14280	7080	8100	-32700
16	cLNS	1	12.9	17.795	9.646	4.186	2	30	2	1.07	21.03	0.47	1.61	0.547488	0	40	1	1	0	17	20.6	16980	2580	11760	2760	34680	7680
17	aIFA	1	21.1	9.525		10.452	1	22	2	0.81	15.54	0.43	3.71	-0.646206	0	41.8571	1	1	1	9	20.6	19380	17580	19860	16260	19800	3600
18	cLNS	1	16.1	5.119	8.323	4.348	1	36	2	0.55	1.24	0.44	0.93	1.60468	0	37.4286	1	0	0	8	21.3	16200	-25200	12960	-540	32160	18960
19	bMMN	1	18.3	4.313	7.712	5.976	2	27	2	0.57	2.6	0.64	3.64	-1.55168	8	37.5714	1	0	0	6	27.7	19320	12120	18240	11040	36000	10800
20	aIFA	1	18.9	3.216			2	29	2	0.5	1.13			-0.79978	14	28.4286	1	0	1	9	25			15240	11640
21	bMMN	1	12	9.066	9.586	7.032	2	27	2	1.08	15.32	0.49	1.43	-1.27836	9	40.4286	1	0	0	5	24.7	12180	-420	17100	8100	31500	900
22	aIFA	1	10.3	4.143	6.504	7.378	2	30	2	1.12	12.67	0.97	8.61	1.71596	0	38.7143	1	0	0	9	31	16560	-19440	22680	11880	19680	-28920
23	aIFA	1	19.6	5.8		11.191	1	21	2	1.04	2.36	1.17	63.46	-0.439657	0	39.2857	0	0	0	6	21.2			19500	12300	7500	-43800
24	cLNS	1	16	7.724	6.302	11.869	2	30	2	0.88	7.87	0.55	3.64	0.661777	4	39.7143	1	1	0	9	30.4	34680	20280	36480	18480	7200	1800
25	aIFA	1	9.6	12.252	7.701	4.926	2	23	2	0.8	1.07	0.57	4.6	-1.57722	0	38.7143	1	0	0	0	19.9	12600	8100	6240	840	13200	9600
26	cLNS	1	13.7	5.273	5.803	6.092	2	40	2	0.76	3.67	0.64	2.55	-0.664497	8	38.4286	1	0	0	6	25.6	24360	17160	10320	4920	9960	-40740
27	aIFA	1	13.7	6.374			2	20	2	0.6	1.23	0.48	0.15	-1.57722	0	38.5714	0	0	0	0	26.5			16440	-30360
28	cLNS	1	12.7	4.858		6.383	2	28	1	1	5.59			-2.35668	0	36.8571	1	0	1	4	20.4			12540	8940	11700	4500
29	aIFA	1	14.9	3.534	9.976	9.287	2	27	2	0.8	6.44	0.66	10.41	-0.94264	0	38.4286	0	0	0	9	24	15900	8700	14940	-31860	13860	-38340
30	bMMN	1	17.9	5.711		10.039	2	34	1	0.62	1.78	0.57	1.25	0.13492	0	39.8571	1	0	0	12	17.3	19500	5100	10200	4800
31	bMMN	1	12.9	12.292	8.722	8.8	2	36	2	0.91	6.15	0.38	2.02	0.395527	0	39.1429	1	1	1	12	18.8	20640	5160	18000	6600	19980	7080
32	bMMN	1	16.7	5.558	7.151	7.212	2	20	2	0.38	1.62	0.45	3.72	-0.886919	0	37.5714	1	0	0	0	24.6	19620	2820	18120	3720	16800	-31800
33	aIFA	1	13	3.146	6.744	3.916	1	18	2	0.95	10.46	0.33	2.49	0.0627965	7	40.2857	1	0	0	8	22.7	10920	3720	13200	7800	31200	25800
34	bMMN	1	12.6	1.96	4.991	2.566	1	26	2	0.49	0.46	0.39	0.4	-0.57494	0	41.4286	1	0	0	2	31.6	15540	8340	15600	8400	20520	16920
35	aIFA	1	14.6	5.96	11.068	6.686	1	28	2	0.56	2.79	0.37	2.41	-0.368063	0	39.5714	0	0	0	12	26.1	12420	5220	13800	4800	19800	10800
36	cLNS	1	10.9	6.75	9.725	8.774	2	25	2	0.72	5.73	0.64	8.92	1.60468	0	38.1429	1	0	0	9	23.8	16800	4200	12420	1020	14400	7200
37	cLNS	1	13.1	4.277	5.997	13.846	2	23	2	0.52	7.06	0.31	3.49	-0.439657	0	39.2857	1	0	0	9	22.7	17100	12600	14100	1500	2340	-38820
38	aIFA	1	17.3	6.737		4.899	1	25	2	1.01	6.34			0.129837	6	33	0	1	1	12	19.4			7080	3480	30600	19800
39	cLNS	1	18.3	5.982	9.856	6.182	1	27	2	0.74	9.85	0.39	0.99	-0.667656	0	39.1429	1	0	1	9	21.2	19200	8400	13500	4500	16200	10800
40	cLNS	1	19.1	5.04	8.023	10.264	2	27	1	0.71	4.28	0.75	2.06	-1.07423	2	39.2857	1	0	0	9	28.4	17700	14100	18060	5460	10200	-34500
41	bMMN	1	18.6	8.142	8.291	8.199	2	21	2	0.84	18.89	0.75	6.56	-0.94264	0	39.8571	1	0	0	9	30.2	16200	9000	12240	8640	16500	-42300
42	bMMN	1	13.9	7.238	15.949	6.011	2	21	2	1.13	38.78	0.47	1.66	-0.18188	0	41	1	1	1	9	21.4	9600	6000	13260	6060	17280	-31320
43	aIFA	1	16.7	5.357	7.956	10.259	1	35	2	0.6	3.72	0.95	35.93	0.0627965	0	37	1	0	0	3	20.6	17400	12000	19200	8400	4500	-40800
44	aIFA	1	19.9	5.73	7.698	9.804	2	22	2	0.37	2.17	0.36	1.15	-0.143223	0	39.5714	0	0	1	12	26.3	18180	9180	25200	14400	17400	6600
45	cLNS	1	15.3	3.477	6.919	6.707	2	37	2	0.58	4.13	0.47	4.56	-0.646206	10	38.1429	1	0	0	12	22.8	17580	4980	22800	17880	16980	10080
46	aIFA	1	17	6.557	7.85	5.567	2	19	2	0.93	2.24	0.45	0.29	-1.68292	9	40.1429	0	0	1	7	21.4	8880	5280	9420	-37380	22620	2820
47	cLNS	1	19	3.994		6.169	2	24	2	0.57	6.04			-0.371222	0	37.5714	1	0	0	12	26			10260	3060	14940	2340
48	aIFA	1	14.7	2.62	4.827	2.791	2	27	2	0.66	10.11	0.58	10.03	1.60468	0	40.8571	1	0	0	6	28.6	19620	11520	20940	10140	27060	3660
49	cLNS	1	16.3	16.915	7.92	4.166	1	22	2	0.52	1	0.36	0.38	-0.646206	13	40.4286	1	0	0	5	26.7	19680	1680	13500	2700	18180	1980
50	bMMN	1	13.3	7.954	8.178	5.85	1	20	2	0.57	2.11	0.38	0.61	0.823556	4	36.8571	1	0	0	7	22.3	18540	14940	13560	6360	12960	11160
51	aIFA	1	12.3	6.116	4.543	6.426	1	29	2	0.91	3.27	0.4	0.4	0.321102	7	41.4286	1	0	0	9	24.4	20700	9900	14400	5400	15060	660
52	bMMN	1	13.3	4.884	8.328	14.94	2	23	2	0.62	1.03	0.6	28.2	1.35249	0	42	0	0	0	12	23.5	10320	4920	13800	8400	10800	5400
53	bMMN	1	14.3	5.036	8.344	7.342	2	27	2	0.53	2.11	0.53	2.49	2.0124	0	40.5714	1	0	0	14	26.5	21780	15180	11940	6540	21360	15360
54	aIFA	1	18.3	6.021	10.833	11.359	2	24	1	1.02	10.74	1.07	27.98	0.34094	0	37.7143	0	1	0	12	28.3	14880	-25920	11520	4320	11880	780
55	cLNS	1	20.1	7.072	7.322	12.068	2	18	1	0.38	0.13	0.35	0.97	-1.29949	0	40.2857	0	0	0	8	21.3	16920	12120	15840	3240	8040	240
56	aIFA	1	17	4.699	7.261	4.226	2	31	2	0.33	0.68	0.25	2.25	-1.63012	4	40.7143	1	0	1	7	25.4	13860	4860	19080	6480	18900	9900
57	cLNS	1	16.7	5.002	7.059	3.428	1	21	2	0.63	5.51	0.29	0.78	-0.161514	0	39.1429	1	0	0	5	25.8	9240	7440	10800	5400	25200	18000
58	cLNS	1	14.9	9.178	6.656	5.437	2	18	2	1	9.19	0.45	0.62	-2.35668	2	41.2857	0	1	1	6	21.9	18180	7380	13320	11520	20760	3060
59	aIFA	1	20.3	3.625	8.238	9.068	1	27	2	0.35	3.87	0.29	2.03	0.34094	0	37.5714	0	0	0	0	31.2	9300	2100	14460	7260	12480	3480
60	cLNS	1	19.3	4.699	6.998	9.139	2	27	2	0.52	9.06	0.35	3.11	-2.35668	1	40.1429	1	0	1	9	25.8	18000	1800	13020	7620	18300	1200
61	bMMN	1	13.7	6.82	5.691	4.075	2	28	2	0.52	0.58	0.32	0.53	-0.233638	0	39.5714	1	0	1	8	26.4	15060	7860	11160	5760	21600	7200
62	bMMN	1	19.7	6.41	10.382	5.509	2	20	2	0.76	11.6	0.41	2.72	-1.78692	0	37.1429	1	1	1	9	23.1	11280	7680	17760	10560	19200	4800
63	bMMN	2	13.9	3.221		9.803	1	21	2	0.82	14.52			-0.0392219	0	36.7143	0	0	0	6	18.5			20580	16980	20400	4200
64	bMMN	1	11.6	4.929	4.258	4.424	2	29	2	0.69	8.8	0.58	5.17	-0.13764	17	39	1	0	0	5	30.5	19560	5160	25620	7620	8520	4920
65	bMMN	1	18.7	2.968	11.757	3.683	2	28	2	0.65	18.21	0.83	68.81	-0.143223	0	40.7143	1	0	0	9	24.9	23940	13140	16500	7500	17880	1680
66	cLNS	1	7	4.422	6.398	5.239	2	30	2	1.11	8.18	0.65	8.15	1.0301	7	39.8571	1	0	0	6	25.7	23580	12780	8880	-37920	13800	900
67	aIFA	1	20.1	4.828	12.626	4.991	1	21	2	0.43	5.32	0.65	1.97	-0.94264	9	39.4286	1	1	1	6	20.2	11940	8340	13800	6600	27960	13560
68	bMMN	1	19.9	7.188	8.512	3.973	1	24	2	0.91	5.97	0.54	3.85	0.0627965	9	42.7143	0	1	0	9	18.4	16380	5580	21120	-40080	43860	25860
69	bMMN	1	16	3.707	7.326	4.564	2	20	2	0.62	1.35	0.43	0.4	-0.79978	0	39.4286	1	0	0	0	20.8	17280	13680	21420	3420	12600	5400
70	aIFA	1	18	4.54	8.031	5.611	2	23	2	0.44	0.33	0.36	0.7	0.0567762	0	38.5714	0	0	0	3	19.6	19080	11880	16140	10740	27420	16320
71	bMMN	1	21	4.078	5.231		1	28	2	1.04	21.11	0.46	6.7	-1.66799	9	40.4286	1	0	1	9	24.7	21060	7560	19440	10440
72	bMMN	1	15.3	4.165	11.836	3.142	2	20	2	0.52	4.75	0.4	4.04	-2.08336		38.2857	0	0	0	12	22	16020	5220	19620	14220	31800	300
73	cLNS	1	11.6	8.711	9.242	3.023	2	30	2	0.99	7.07	0.37	1.05	0.547488	5	40	1	0	0	9	44.5	19800	4320	22080	2580	20100	8100
74	aIFA	1	17.3	7.631	10.003	1.726	1	30	2	0.41	1.62	0.46	0.45	-0.0632146	8	40	1	0	0	0	23.5	18540	5940	16440	9240	34500	-1500
75	aIFA	1	21.1	2.417	3.101	4.321	1	31	2	0.45	3.72	0.42	4.63	2.0124	0	43	0	0	0	9	29.6	26880	480	26100	18900	25560	-32940
76	bMMN	1	16	3.703	6.247	6.129	2	32	2	0.92	12.85	0.5	1.49	0.0627965	1	38.1429	1	0	0	9	33.3	23340	21540	24000	3000	18300	900
77	bMMN	1	18.9	5.479	10.099	6.869	1	25	2	0.73	3.6	0.48	0.65	1.1017	4	40.4286	1	0	0	9	29.5	11940	4740	8400	-42000	24000	600
78	aIFA	1	13.6	4.008	13.715	4.885	2	34	2	0.66	1.49	0.45	2.16	1.30825	0	39.2857	0	0	0	12	24.5	21060	4860	16920	7920	19200	4800
79	aIFA	1	12.3	3.474		9.871	2	28	2	0.66	2.28	0.42	1.22	-0.796091	2	41.2857	0	0	0	9	32.8	18540	5940	11220	-33780	10500	-39900
80	cLNS	1	11	2.815		6.511	1	22	2	0.88	4.95			-0.646206	0	38.4286	1	0	0	9	22.3			7740	2340	25680	13680
81	cLNS	1	13.3	3.605	4.248	5.659	1	18	2	0.74	2.34	0.52	3	-0.143223	0	37.7143	0	1	0	9	18.8	12540	10740	17820	12420	11340	5940
82	cLNS	1	17.3	3.807	8.374	4.719	1	29	2	0.5	4.34	0.22	2.93	0.13492	3	38.2857	1	0	0	6	28.7	10560	-840	13920	8520	21300	15000
83	bMMN	1	19	6.531	10.314	11.526	2	21	2	1.37	7.31	0.65	0.94	0.269345	0	40	0	1	1	9	20.2	12720	9120	29400	25800	900	-54900
84	bMMN	1	17.9	5.492	9.645	5.758	1	22	1	0.34	0.46	0.34	1.71	1.37782	0	39.1429	0	0	0	2	22.4	12540	3540	14400	-36000	17520	10320
85	bMMN	1	20	15.617	7.85	6.267	2	33	2	0.49	2.07	0.39	3.12	1.35249	0	43.1429	1	0	0	16	21.5	16920	6120	15480	4680	28440	2640
86	aIFA	1	17.1	6.031	9.277	10.622	2	24	2	1.1	14.44	0.34	1.24	-1.35124	15	38.2857	1	1	0	6	19.7	19800	12600	14940	4140	8640	-27360
87	cLNS	1	10.9	10.547	18.2	7.667	2	27	2	0.5	2.8	0.3	2.38	0.599245	0	37.7143	0	0	0	9	21.1	14700	2700	19200	-38400	16140	-34260
88	cLNS	1	15	4.623	7.793	9.011	1	19	2	0.65	5.9	0.46	1.15	-1.57722	5	38.5714	0	0	0	4	23	14580	10980	10500	9900	6840	-48360
89	cLNS	1	16.1	6.796	7.96	4.396	2	32	2	0.53	2.25			2.0124	0	38.2857	1	0	1	16	24.5	22200	2400	20760	17160	17100	-33300
90	cLNS	1	15.1	5.196	7.087	5.283	1	28	2	0.78	9.55	0.78	11.45	-1.3226	0	40	1	0	0	9	25.3	19440	14040	13500	6300	19200	10200
91	aIFA	1	16	3.648	6.578	7.313	2	21	2	0.65	5.21	0.61	20.14	-0.823702	12	38.1429	1	0	0	9	25.6	24960	-240	24360	18960	10200	-31200
92	aIFA	1	16.3	6.879	9.639	7.099	1	20	2	0.92	17.97	0.51	4.31	-0.94264	4	41.2857	0	0	0	6	22.1	11100	7500	11100	9300	11400	-28200
93	bMMN	1	20	2.317	5.522	9.625	1	34	2	0.38	2.22	0.21	0.35	-0.439657	0	40.4286	1	0	0	6	28	16740	7740	30480	23280	4500	-38700
94	bMMN	1	18.7	3.173	8.619	9.92	2	20	2	0.53	1.3	0.76	7.39	-1.55168	3	37.2857	0	0	0	9	26.9	11520	6720	23880	13080	3600	-43200
95	cLNS	1	14.9	4.361	8.375	8.974	1	25	2	0.99	1.7	0.43	0.11	-1.28078	0	44	0	1	1	6	25.1	12720	7320	28980	3780	17400	10200
96	cLNS	1	18.3	5.014	8.713	8.099	2	34	2	0.51	2.11	0.31	4	0.571363	3	38.2857	1	0	0	5	28.1	12900	2100	19800	7200	12900	-33900
97	aIFA	1	16	3.418	9.831	3.202	2	19	2	0.74	8.15	0.4	10.16	0.233491	0	39.1429	0	0	0	7	22.4	16920	9720	31260	22260	24600	15600
98	bMMN	1	16.9	2.929	12.662	3.554	1	36	2	0.6	1.98	0.47	0.58	1.71596	0	38.4286	1	0	0	15	27.3	15780	2280	19380	2580	39600	1800
99	cLNS	1	14.9	3.992	10.355	11.315	2	22	1	0.47	5.5	0.33	1.7	-2.35668	0	39.5714	1	0	0	8	21.5	12120	-31080	14340	-28860	7800	-42600
100	cLNS	1	16.9	5.727	7.503	6.537	1	21	1	0.82	8.46	1.04	4.74	-1.57722	2	39.7143	0	0	0	6	22.5	18000	14400	10860	-34140	17400	-25800
101	bMMN	1	16.1	5.632	3.473	3.985	2	30	2	0.67	33.82	0.46	8.64	1.32654	1	37.4286	1	1	0	4	31	21960	9360	27000	6600	11400	-42600
102	bMMN	1	19.9	8.692		13.808	2	33	2	0.5	1.06			0.23322	11	36.2857	1	0	0	0	22.8			10320	6720	12600	9000
103	cLNS	1	13	7.936	11.953	6.922	2	22	2	0.47	1.51	0.21	0.8	-0.94264	0	39.4286	0	1	0	0	19.4	11700	8100	10380	-40620	19380	6780
104	cLNS	1	16	4.19	7.9	7.384	1	18	2	0.85	5.36	0.31	1.02		7	38.8571	1	1	0	0	20.9	13260	9660	26220	17220	10500	-32700
105	bMMN	1	19.3	4.409	6.652	4.065	2	22	1	0.72	6.83	0.58	1.42	-1.78692	8	39.2857	1	0	0	9	19.8	11040	5640	13080	-31920	13800	-29400
106	bMMN	1	13.9	2.038	4.628	2.555	2	19	2	0.88	3.26	0.67	4.62	0.494477	16	39	1	0	0	5	20.6	13020	-37380	11280	5880	13980	-32820
107	aIFA	1	19.3	9.702	8.544	4.295	1	39	2	0.78	5.56	0.37	0.67	-1.47638	8	40.8571	1	1	0	7	22.3	12600	9000	7440	2040	13380	11580
108	bMMN	1	11.7	4.204	7.61	4.687	2	30	2	0.63	1.37	0.33	4.19	-1.57722	0	40.4286	1	0	1	4	30.3	16560	-30240	14580	3180	25620	2220
109	cLNS	1	12	2.4	8.109	4.577	2	26	2	0.84	9.63	0.33	4.99	-0.94264	0	39.4286	1	0	0	0	29.8	12120	5940	34320	23520	16380	7380
110	aIFA	1	13	4.255	11.938	6.741	2	27	2	0.39	1.39	0.32	3.2	-0.161514	0	41	0	0	0	9	20.5	8700	5100	11400	6000	8460	960
111	cLNS	1	12.6	7.651		7.353	2	24	2	0.65	1.38			-2.08336	0	35.2857	0	0	0	9	23.3			23880	-3120	22860	-34740
112	bMMN	1	16.9	7.1	7.648	8.26	1	24	2	0.77	19.49	0.4	1.62	-0.439657	0	40.2857	1	0	0	5	22.2	16920	8820	22260	15060	13320	6120
113	aIFA	1	13.1	5.028	8.723	6.749	2	31	2	0.69	0.8	0.3	0.94	-2.86282	6	39.5714	1	0	0	0	21.4	12780	-26820	9660	-32640	17400	1200
114	aIFA	1	19.7	4.155	10.731	5.493	2	29	2	0.7	7.18	0.29	1.25	0.13492	4	41	1	1	1	0	25.1	15360	6360	20640	13440	39000	1200
115	bMMN	1	20.7	6.487	7.47		1	24	2	0.64	2.4	0.46	1.04	0.849506	1	38.2857	1	0	0	6	22.9	12420	7020	13620	11820	21000	13800
116	cLNS	1	19.3	3.573	8.901	8.053	1	26	2	0.59	2.55	0.46	1.85	0.599245	0	39.2857	0	0	0	12	30.9	19980	6780	19740	10740	15000	-21000
117	bMMN	1	10.1	6.033	9.013	3.054	2	26	2	1.21	14.71	0.45	6.38	1.37078	0	41.1429	0	1	0	15	27.3	18600	9600	16860	6060	49200	6000
118	aIFA	1	14	3.079	12.538	16.598	2	18	1	0.67	8.86	1.41	71.21	0.13492	9	41.1429	0	0	0	9	22.8	22800	15600	25980	7980	17340	-35760
119	aIFA	1	19.9	6.109	8.064	7.257	2	22	1	0.47	0.36	0.48	0.4	-1.68669	11	39.2857	1	0	1	9	22	14700	11100	15300	8100	7680	-38520
120	bMMN	1	16.9	3.59		4.042	1	27	1	0.65	8.09	0.34	5.91	0.269345	0	39.2857	1	0	0	9	21.9	13020	7620	10980	-41220	15300	9000
121	aIFA	1	15.3	7.015			1	24	2	0.6	2.23			0.0627965	9	30.7143	1	0	0	6	23.2			13620	4620
122	cLNS	1	17.7	5.575	6.724		2	31	2	0.8	7.37	0.4	0.97	-0.646206	0	40	1	0	0	3	22.3	20100	12900	12600	7200
123	cLNS	1	12	4.244	5.349	7.171	1	29	2	0.6	5.18	0.41	2.09	2.0124	0	37.7143	0	0	0	15	24.7	24060	15960	25200	18000	10080	-41220
124	cLNS	1	9.9	2.91	6.781	3.712	1	21	2	1.15	3.25	0.95	12.13	-0.646206	0	39.4286	1	0	0	6	25.5			10800	7200	18180	12780
125	aIFA	1	12.9	6.184		8.943	1	21	2	0.81	1.31	0.58	1.54	-1.78692	14	38.8571	0	1	0	12	21.5	26040	21840	13500	8100	9960	3360
126	aIFA	1	15.3	1.026	2.899	0.841	1	30	2	0.38	0.24	0.25	0.11	0.93992	0	41.8571	1	0	0	9	35.5	9360	7560	7740	4140	12600	1800
127	bMMN	1	8	2.003	2.263	2.564	2	32	2	0.77	0.99	0.3	0.6	-0.439657	0	41.7143	1	0	0	6	23.3	17820	10620	21600	14400	13320	11520
128	aIFA	1	5.3	2.185	4.795	6.565	1	38	2	1.27	2.01	0.24	0.57	-1.78692	2	39.5714	1	1	0	5	17.8	15360	4560	11580	780	8100	-40500
129	cLNS	1	17.1	3.34	5.103	2.818	1	33	2	0.59	16.97	0.38	0.98	-0.816457	4	39.4286	1	0	0	5	23.9	22020	14820	15180	6180	10800	-30600
130	bMMN	1	18.9	3.023	4.83	4.286	2	23	2	0.57	1.01	0.45	0.04	-0.368063	1	39.1429	0	0	0	12	20.5	13260	7860	13200	5100	26100	15300
131	cLNS	1	12.9	8.105	2.444	7.136	1	24	1	0.44	0.33	0.18	0.12	0.547488	0	41.4286	0	0	0	11	19.8	11820	8220	11280	-39120	27720	13320
132	bMMN	1	15.7	1.401	2.328	2.784	2	31	2	0.65	6.53	0.44	5.76	-1.28394	7	40.5714	1	0	1	9	26.7	16800	7800	8700	5100	1800	17400
133	bMMN	1	13.1	6.206	3.827	5.272	1	28	2	0.68	7.87	0.3	1.27	0.571363	2	41.1429	1	0	0	9	26.9	14340	7140	17460	3060	8040	-40560
134	bMMN	1	19	3.798	12.363	7.37	2	32	2	0.77	7.16	0.46	4.01	0.540939	0	39	1	0	1	9	19.1	10980	2580	35880	3480	13380	-29820
135	cLNS	1	20.1	10.568		7.288	1	22	2	0.73	9.92			-2.05782	18	34.8571	1	0	1	2	22.5			30360	3360	25500	20100
136	cLNS	1	17.9	3.84	5.241	3.155	1	22	2	0.56	5.18	0.33	1.62	0.140503	0	41.2857	1	0	0	9	23.1	17520	10320	11820	-40380	16380	780
137	bMMN	1	14.1	1.741	7.155	4.029	2	29	2	0.69	9.75	0.56	5.97	-0.143223	18	42	1	0	0	6	26.8	8940	-39660	14940	7740	13200	-37200
138	cLNS	1	14	2.011	6.51	7.675	2	25	1	0.44	6	0.28	2.53	-1.57722	13	37.7143	1	0	0	7	24.9	12720	5520	30120	21120	-6780	-46800
139	bMMN	1	16.9	5.952	7.011	2.862	1	25	2	0.76	6.29	0.51	1.83	1.21298	10	42	1	0	0	9	27.2	19620	14220	13260	6060	42000	7800
140	aIFA	1	18.7	1.793	4.962	2.153	2	42	2	0.43	2.31	0.33	1.1	-0.143223	11	41	1	0	0	7	30.1	10380	-38220	19440	12240	36000	28800
141	cLNS	1	14.6	4.361	6.089	2.775	1	23	2	0.6	13.36	0.39	5.44	-0.646206	0	41	1	0	0	9	34	29940	19140	17880	3480	36480	480
142	aIFA	1	14.3	5.664		7.544	1	28	2	0.57	1.49			-1.78692	0	38.7143	1	0	0	0	20.8			20580	13380	19200	15600
143	aIFA	1	19.1	7.844	5.612	5.152	2	18	2	0.82	7.07	0.57	1.29	-1.57722	0	39.4286	0	0	0	9	24.1	21600	16200	13380	6180	17400	-27600
144	cLNS	1	19.9	5.653	11.913	6.233	1	27	2	0.46	1.63	0.35	0.45	-1.78692	2	36.7143	1	0	1	5	27.8	18000	7200	16560	-41040	8460	-38340
145	aIFA	2	16.1	3.857	8.32	3.626	2	24	2	0.51	2.7	0.53	3.14	0.599245	0	37	1	0	0	11	25.2	18420	9420	15780	10380	29040	1200
146	bMMN	1	14.9	4.363		3.892	2	34	2	1.05	18.07			0.13492	0	37.7143	1	0	0	8	26.8			15840	8640	18300	7500
147	bMMN	1	15.9	4.076	8.267	4.095	2	27	2	0.81	1.16	0.52	0.29	-1.28078	0	39.1429	1	0	0	4	24.2	15660	10260	9780	6180	20460	11460
148	aIFA	1	20.7	5.696	7.251	7.54	1	33	2	0.64	6.49	0.42	1.33	0.0962629	9	40	1	0	0	9	25.8	29340	14940	24420	4620	25980	7980
149	bMMN	1	13	6.123	8.23	5.2	2	25	2	0.8	9.21	0.46	4.51	-1.04446	0	38.8571	1	1	0	9	20.2	11400	-46200	10080	2880	28800	900
150	cLNS	1	10.7	2.724	4.121	4.763	1	31	2	0.98	5.97	0.44	4.54	1.67172	0	40.4286	0	0	0	12	30.1	22140	14940	22380	-2820	14700	-32100
151	aIFA	1	13.7	4.281	5.48	4.249	2	32	2	0.45	1.15	0.45	1.62	0.910963	0	39	1	0	0	8	23	18360	7560	13320	6120	19800	5400
152	aIFA	1	15.7	2.393	7.132	6.908	2	24	2	0.8	76.99	0.46	10.98	-1.96442	12	38.4286	1	0	0	9	24.8	12300	6900	22080	14880	12180	-17220
153	bMMN	1	16.7	15.705	7.113	5.522	1	23	2	0.88	2.58	0.49	1.11	-0.94264	0	40.2857	0	0	0	9	26.6	19320	8520	12240	-34560	19380	4980
154	bMMN	1	15.3	2.029	5.593	5.573	1	24	2	0.53	2.05	0.38	1.23	-0.646206	0	40.7143	1	0	0	7	20.8	20760	8160	24600	13800	12060	1860
155	cLNS	1	15.9	3.843	8.081	5.287	2	37	2	1	51.69	0.32	1.98	-0.0170408	0	37.2857	1	0	0	9	40.6	12840	4740	11040	-28560	26280	10800
156	bMMN	1	15.7	6.173	13.331	8.607	2	23	1	0.62	5.49	0.47	1.79	1.5567	0	39.8571	0	0	0	12	21.3	12540	5340	12600	9900	17100	2400
157	bMMN	1	17	5.314	10.609	5.571	1	22	2	0.46	0.87	0.33	1.32	-0.646206	0	36.8571	0	0	0	8	20.8	20400	9600	21240	10440	30000	-22200
158	aIFA	1	14.7	1.928	8.317	5.04	1	32	2	0.8	4.82	0.31	1.79	1.67172	0	38.8571	1	0	0	9	25.3	19860	16260	21840	16440	18240	-20280
159	cLNS	1	19	3.013	10.061	6.278	2	20	1	0.74	9.84	0.57	7.33	-0.94264	0	40.1429	0	0	1	9	20.4	12120	8520	10500	-29100	19860	360
160	cLNS	1	20.1	3.68	5.753	4.604	1	19	2	0.67	32.02	0.43	1.66	-0.13764	1	40.4286	0	1	1	9	21.2	11220	7620	13200	2400	11700	8100
161	aIFA	1	16	3.561	6.685	8.326	1	26	2	0.89	3.44	0.38	2.12	0.114554	0	39.4286	1	0	0	6	21.5	11640	6240	15360	8160	8760	-33540
162	aIFA	1	16.1	5.262	8.338	6.619	1	24	2	0.76	8.19	1.2	34.89	-0.18188	0	36.7143	1	0	0	6	23.4	13320	6120	10920	-32280	9000	-37800
163	cLNS	1	15	3.724	5.552	3.855	2	29	2	0.54	3.6	0.27	0.38	-2.86282	10	39.8571	1	1	0	3	25.6	13680	8280	16980	10680	18780	11580
164	aIFA	1	21	8.069	5.738	6.342	2	22	2	0.54	2.46	0.41	0.54	-0.439657	10	39.5714	1	1	0	9	25.4	20820	12420	13680	-36720	8880	1800
165	cLNS	1	17.1	4.196		5.136	1	36	2	0.81	0.84			-1.28078	3	37.8571	1	0	1	1	20.7			21300	6900	20640	2640
166	aIFA	1	11.6	4.81	10.609	7.996	2	26	2	0.6	1.65	0.43	9.87	-0.0632146	0	40	1	0	0	9	22.5	14100	4200	10860	3660	11400	2400
167	cLNS	1	17	15.846		7.024	1	22	2	0.65	7.81			-1.57722	9	35.1429	0	1	0	9	21.7			10140	5340	20160	12960
168	bMMN	2	11	2.948		7.371	1	19	2	1.01	2.33			0.867797	0	35.7143	0	0	1	8	25.4			14220	-36180	10920	-40380
169	bMMN	1	7.9	6.996		4.215	2	30	2	0.71	0.57			-2.86282	15	34.8571	1	0	0	0	22.2			36360	29160	23400	10800
170	bMMN	1	17	3.28	6.779	5.507	2	24	1	0.75	5.33	0.46	1.32	-0.94264	0	39.4286	1	0	0	9	21.4	9900	6300	17400	-25800	15840	540
171	aIFA	1	9	6.594	6.467	5.818	1	35	2	1.25	3.15	0.48	0.44	0.114554	0	39.8571	1	0	0	9	19.2	27120	12720	17880	7080	8040	-40560
172	aIFA	1	20.7	4.333	7.588	9.264	1	25	2	0.96	8.97	0.32	2.36	-0.161514	0	39.2857	1	0	0	9	22.7	13020	7920	13200	2400	7680	1680
173	cLNS	1	15.7	3.82	9.239	11.627	2	23	2	0.83	10.08	0.46	4.02	-0.18188	0	39.5714	0	0	1	9	24.2	12960	3960	18000	12600	11040	-30360
174	aIFA	1	12.9	3.314	6.912	3.909	2	26	2	1.03	44.42	0.6	6.53	-0.143223	3	40.1429	1	0	0	9	29.2	9360	5760	15600	10200	19020	10020
175	cLNS	1	21	6.03	12.23		2	22	2	1.25	8.91	0.5	13.46	-0.69752	0	45	0	0	0	4	19.5	16560	7560	12720	9120
176	aIFA	1	15.1	3.87	7.394	5.474	2	30	2	0.95	48.56	0.66	7.1	0.0445054	0	39.7143	1	0	0	9	33.3	11820	6420	15900	8700	10200	-31200
177	aIFA	1	17	3.362	3.843	3.664	1	26	2	0.75	4.3	0.33	1.4	0.547488	0	41.5714	1	0	0	5	33.6	12480	8880	10200	4800	10500	6900
178	bMMN	1	18.1	4.4	8.148	10.222	2	31	2	0.67	8.1	0.43	4.61	0.0962629	0	38.5714	1	0	0	9	39.2	13680	2880	9780	6180	9720	2520
179	aIFA	1	20.7	6.698	7.961	4.223	1	28	2	0.76	14.6	0.58	1.11	-0.143223	0	39.1429	1	0	0	9	25.1	14460	9060	17580	12180	19800	-23400
180	aIFA	1	17.7	3.311	2.825	4.143	1	38	2	0.64	2.05	0.37	0.56	1.14594	0	39	1	0	0	0	30.7	21480	12480	18000	7200	11100	-37500
181	aIFA	1	16	4.371	5.987	2.35	2	28	2	0.95	6.93	0.31	3.47	-2.35668	5	37.1429	1	0	1	9	19.6	17220	-33180	19800	-32400	6900	-43500
182	bMMN	1	14.7	8.396	5.893	6.197	2	31	2	0.56	1.4	0.68	5.39	1.71596	0	38.1429	1	0	0	14	28.3	16920	10620	34200	1200	4200	-39000
183	cLNS	1	16.7	3.244	2.919	6.607	1	25	2	0.5	6.73	0.47	6.19	-1.28078	10	40.7143	1	0	0	9	28.2	11640	8040	25620	14820	7080	-34920
184	bMMN	1	15	4.608	9.404		2	23	2	0.71	1.47	0.66	5.92	-0.161514	0	40.2857	0	0	0	4	23.7	10800	-39600	21900	14700
185	cLNS	1	19.7	6.448	7.667	2.839	2	23	2	0.42	2.29			-0.816457	0	39	1	0	0	9	21.2	7380	3180	10980	5580	27000	18000
186	cLNS	1	18.1	4.746		6.248	1	26	2	0.71	3.75			-1.37436	0	39.7143	1	1	0	5	27.6			14760	-35640	10800	-43200
187	aIFA	1	11.9	3.321	9.774	17.829	2	27	2	0.7	0.94	0.32	0.57	-0.94264	0	40	1	0	0	3	20	22080	9480	13200	7800	3000	-30600
188	cLNS	1	18.7	3.032	8.61	12.547	1	33	2	0.45	3.5	0.29	2.75	2.0124	0	39.1429	1	0	0	14	27.1	13140	540	10740	-60	4680	-29520
189	bMMN	1	20.9	4.224	6.927	2.943	1	25	2	0.74	11.13	0.62	6.39	-0.646206	0	43.2857	1	0	1	7	34.2	12180	4980	17460	12060	30600	21600
190	cLNS	1	17.9	3.676	5.909	2.673	1	33	2	0.56	1.58	0.45	1.11	1.96816	0	40.4286	1	0	0	9	29.8	12960	9360	14760	3960	24600	13800
191	cLNS	1	16.1	3.372	8.012	4.645	2	21	2	0.51	3.62	0.35	2.53			39.2857	0	0	0	9	20.2	9000	6000	9600	4200	13620	11820
192	bMMN	1	18.9	3.103	7.277	7.065	1	32	2	0.59	1.23	0.28	1.06	-0.143223	1	39.1429	1	0	0	9	20.2	15900	-27300	13380	4380	13500	-36900
193	bMMN	1	14.7	6.797	6.81	3.843	1	24	2	0.79	11.87	0.18	1.03	-0.520023	0	41	0	0	0	9	25.1	16440	9240	13200	6000	14400	-32400
194	bMMN	1	8.7	4.149	10.957	1.866	1	23	2	0.87	2.76	0.67	5.8	-0.368063	0	36.7143	1	0	0	8	21.4	17700	8100	13140	4140	18420	9120
195	bMMN	1	16	2.769	5.129	2.551	1	28	2	0.57	0.69	0.39	0.39	-0.161514	0	38.4286	1	0	0	8	35.6	11400	-39000	23580	5580	36600	17700
196	bMMN	1	16.7	8.981	6.836	7.195	1	29	2	0.37	2.26	0.37	1.88	-0.439657	0	39.8571	1	0	0	9	22.7	28440	15840	19080	11880	48120	420
197	bMMN	1	18.9	4.54	9.163	11.252	1	21	2	0.39	3.53	0.45	16.88	-1.28078	0	38.7143	0	0	0	12	21.4	16260	8160	17880	9780	11160	-41040
198	bMMN	1	21	9.118	8.46	4.675	1	32	2	0.42	5.46	0.4	4.41	-1.78692	0	38.5714	1	0	0	5	17.8	19920	12720	16200	1800	17220	-33180
199	aIFA	1	15	3.397	7.911	7.783	1	30	2	0.48	3.06	0.47	3.87	0.13492	0	41.4286	1	0	0	9	24.2	12000	8400	13800	8400	6000	-37200
200	cLNS	1	15.1	7.329	8.028	6.638	2	27	2	0.41	0.1	0.34	0.06		0	39.8571	0	0	0	9	22.4	14520	5520	14940	4140	25200	1800
201	aIFA	1	20.7	2.249	6.26	5.233	2	25	2	0.48	1.76	0.73	1.84	1.60468	0	39.2857	0	0	0	13	29.4	25140	16140	21600	15300	16440	10440
202	aIFA	1	18.9	9.249	10.77	7.734	1	26	2	0.53	0.94	0.56	1.44	1.23127	0	38.1429	1	0	0	12	20.1	21720	9720	18900	900	17340	2940
203	bMMN	2	15.7	15.223		7.34	2	40	2	0.68	12.12			-2.96168	15	35	1	0	0	0	23.6			19920	-26880	13380	3480
204	cLNS	1	16	3.669	8.869	5.599	2	24	2	0.54	0.38	0.47	0.86	-0.233638	0	39.4286	0	0	0	5	17.3	12180	6780	16440	5640	17100	8100
205	cLNS	1	6.7	5.075	6.636	20.634	1	35	2	0.98	6.39	0.29	2.27	0.114554	0	39.8571	1	0	0	7	24.4	20940	13740	26640	14040	14400	-32400
206	bMMN	1	17.7	4.745	7.608	3.207	2	30	2	0.5	3.57	0.4	3.35	0.436938	0	41.5714	1	0	0	9	30	14580	-35820	24240	13440	30000	6600
207	cLNS	1	18.7	3.84	4.245	3.008	2	30	2	0.45	1.51	0.34	0.65	0.571363	2	38.8571	1	1	0	2	25.2	18360	7560	16500	9300	29100	23700
208	aIFA	1	18.9	4.153	6.279	1.375	2	27	2	0.36	1.45	0.32	0.26	2.0124	2	38.8571	1	0	0	9	29.5	19560	8760	12660	3660	17100	720
209	aIFA	1	19.9	7.96	8.898	7.806	1	22	2	0.58	15.58	0.3	0.57	0.114554	5	40.5714	0	0	0	9	23.6	10320	-36480	11640	4440	15300	4500
210	bMMN	1	18.9	8.027	7.605	9.576	1	27	2	0.52	1.13	0.39	3.93	-0.233638	0	39.4286	0	0	0	9	18.3	15960	7860	12000	-31200	16020	3420
211	aIFA	1	13.1	3.384	4.071	3.169	2	24	2	0.88	3.81	0.45	3.21	-1.47921	0	38.7143	0	0	0	12	26.4	24420	9420	8760	-36240	18180	9180
212	bMMN	1	11.3	10.569		12.197	1	27	2	0.74	0.45			-0.664497	0	37.8571	1	1	0	6	19.5			13080	-35520	2220	-39480
213	cLNS	1	16.7	4.168	5.892	2.305	1	24	2	0.51	3.55	0.42	2.78	0.527122	0	40.8571	1	0	0	9	28.1	22020	16620	16320	10020	32460	27060
214	cLNS	1	18.9	7.437	7.597	4.196	2	22	2	0.66	8.77	0.74	8.97	-0.646206	16	42.7143	0	0	1	9	20.5	11820	4620	13560	8160	17700	6600
215	cLNS	1	14.1	1.438	10.406	3.248	2	27	2	1.01	15.65	0.29	1.74	0.547488	12	40.2857	1	0	0	9	25.2	12360	-27240	11160	-34740	14700	6600
216	cLNS	1	12	3.68		6.722	1	42	2	0.88	0.89			-0.79978	6	38.2857	1	0	0	0	24.2			27780	16980	4800	-40800
217	aIFA	1	12.3	6.166	9.833	8.183	2	22	2	0.72	3.66	0.39	0.48	-1.25525	13	39.5714	1	0	0	5	18.4	23340	-23460	10800	7200	4800	-16800
218	cLNS	1	17	3.965	3.212	4.579	1	18	2	0.72	1.38	0.23	0.12	-1.78692	3	41.2857	0	0	0	9	16.3	20520	15120	10380	-32820	15300	-27900
219	bMMN	1	19.3	4.429	5.612	2.813	1	28	2	0.54	4.73	0.39	3.14	0.565779	0	40.8571	1	0	0	3	29.9	26460	5760	12240	-36360	27000	3300
220	aIFA	1	13.7	5.413		15.627	2	25	2	0.35	4.31			0.617536	1	34.2857	1	0	0	9	22.4			16800	7800	4380	-42420
221	aIFA	2	12	5.629	7.008	16.11	1	23	2	1.26	25.65	0.53	1.97	-0.868215	0	38.2857	0	0	0	12	19.5	18840	15240	16140	10740	9060	3660
222	cLNS	1	14.9	8.664	6.191	8.248	1	29	2	0.6	10.57	0.52	5.28	0.970105	0	40.1429	1	0	0	9	23.9	14760	3960	21300	600	8820	-30780
223	cLNS	1	16	4.884	5.881	2.248	2	23	2	0.46	17.97	0.22	6.27	0.23322	3	41.1429	1	0	1	9	25.8	13560	8160	15000	10500	16920	-28080
224	bMMN	1	12.7	5.423	11.452	13.414	1	25	2	0.7	0.42	0.4	0.37	-0.233638	0	39	1	0	1	9	19.7	14760	9360	9660	4260	8760	-36240
225	aIFA	1	16	14.267	7.693	9.359	1	24	2	0.79	10.74	0.57	5.2	-0.368063	0	38.7143	1	0	0	7	23.9	9960	6360	13140	8640	20400	16200
226	bMMN	1	19.1	2.838	8.238	5.477	2	32	2	0.51	4.57	0.36	4.71	-0.520023	4	38.2857	1	0	0	0	34.4	11580	780	32220	21420	18900	11700
227	bMMN	1	18.1	3.885	5.086	7.381	1	38	2	0.68	2.71	0.31	0.88	-0.161514	0	41.2857	1	0	0	9	23.8	19260	6660	15780	6780	1200	-41400
228	cLNS	1	12	2.123	14.515	7.606	2	20	2	0.6	1.64	0.42	1.86	-0.233638	4	38.1429	0	0	0	9	20.7	16500	5700	30540	23340	11700	-33300
229	bMMN	1	16.3	4.536		7.27	2	28	2	0.52	3.11			-0.94264	0	42.5714	1	0	0	0	21.8			18120	10920	780	-35220
230	aIFA	1	20	2.31	5.424	4.542	1	26	2	0.64	7.77	0.51	3.24	0.843922	0	41.7143	1	0	0	9	25.6	11040	5640	34800	27600	14700	-33900
231	aIFA	1	19.7	6.896	10.192	4.617	2	27	2	0.58	6.86	0.67	4.35	-0.688022	0	38.8571	0	0	0	12	25.9	15420	8220	10980	3780	18000	9000
232	aIFA	1	17.1	4.525	6.135	9.873	2	25	2	0.36	10.04	0.24	5.24	1.43782	5	39.7143	1	0	0	9	26.3	19860	12660	13800	4800	2100	-39300
233	bMMN	1	16	3.279	6.951	6.947	2	29	2	0.46	4.21	0.27	1.44	0.547488	0	40.2857	1	0	0	7	25.7	24060	15360	30540	19740	11580	-39180
234	aIFA	1	16	5.938	8.069	4.679	2	24	2	0.66	1.03	0.47	8.34	-1.57722	0	41.2857	1	0	0	9	20.9	13560	6360	15180	4380	24960	15960
235	aIFA	1	19	6.449	13.959	10.651	2	28	2	0.81	14.34	0.5	1.71	-1.78692	0	40.4286	1	0	0	2	23.2	15540	2940	16380	-1920	22500	2700
236	aIFA	1	17	5.478		4.159	2	21	2	1.17	37.75			-1.07792	0	33.8571	1	0	1	5	21.2			18000	14400	25800	2400
237	bMMN	1	20	3.805	6.35	6.724	1	31	2	0.99	34.75	1.02	51.62	0.13492	13	38	1	0	0	9	23.8	14820	9420	17040	8040	16620	5820
238	aIFA	1	12.1	2.185	5.861	10.444	1	22	1	0.72	5.34	0.5	4.57	0.321102	2	38.2857	0	0	0	7	23.1	20220	9420	32100	3300	2460	-40740
239	aIFA	1	10	2.693		2.863	1	32	2	0.86	19.09			-0.571781	2	38.4286	1	0	0	0	20.3			14880	9480	40620	13020
240	bMMN	1	11.1	2.784	6.954	7.933	1	28	2	1.34	11.03	0.51	3.14	-0.649365	1	41	1	0	0	9	28.6	11220	-31980	13260	9660	11460	1860
241	bMMN	1	13.1	4.174		3.406	1	29	2	0.4	1.41			0.910963	0	37.1429	1	0	0	9	22.8			10980	8580	28800	300
242	cLNS	1	18.9	6.077		14.358	1	26	2	0.52	0.69			1.43782	0	40.1429	1	0	0	9	30.8			21000	10200	7200	540
243	cLNS	1	14	2.535	4.657	4.799	2	36	2	0.65	24.66	0.28	4.21	0.895679	0	39.7143	1	0	0	3	24	22440	18840	16200	-2100	21000	1200
244	aIFA	1	16.7	2.326	3.652	4.835	2	29	2	0.41	2.58	0.2	0.91	-1.80522	0	39.2857	1	0	0	2	22.5	22380	7980	27660	13260	13740	1140
245	bMMN	1	10	3.654	4.58	1.648	1	28	2	0.93	19.32	0.51	2.64	-0.94264	0	43.8571	1	0	0	0	23.3	21720	10920	25020	12420	32160	11400
246	cLNS	1	20	2.926	6.23	5.288	1	22	2	0.43	5.13	0.31	1.32	0.843922	1	39	0	0	0	12	22.6	12540	7140	37260	9360	15000	9600
247	aIFA	1	15.7	2.868	7.158	4.088	2	30	2	0.65	5.23	0.33	0.09	1.37078	11	40.8571	1	0	0	6	34.3	14700	5700	25320	14520	14400	7200
248	aIFA	1	14.7	10.307			1	22	1	0.93	20.04			0.321102	0	31.7143	0	0	0	9	24.6			14400	9000
249	cLNS	1	15	10.124		3.009	2	36	2	0.67	12.85			-0.233638	0	39.8571	1	0	1	0	27.1			11640	240	26160	2760
250	bMMN	1	14.9	4.862	7.066	4.994	1	20	2	0.49	1.49	0.39	1.4	-0.439657	0	40.2857	1	0	0	8	20.9	20820	10020	16920	6120	21000	12600
251	bMMN	1	17.6	3.206	7.206	6.284	2	32	2	0.29	7.17	0.35	3.05	1.0301	0	39	1	0	0	0	27.7	13740	-31260	15180	-26220	21000	-24000
252	bMMN	1	20.1	3.048	4.03	2.594	2	31	2	0.35	2.19	0.34	1.63	0.269345	12	41.5714	1	0	0	0	22.6	25800	600	24540	10140	40500	15300
253	aIFA	1	18.1	5.198	7.234	3.672	1	25	2	0.75	7.19	0.21	5.78	0.0596367	12	39.8571	1	0	1	8	23.1	16740	9540	19980	16380	19200	8700
254	bMMN	1	17.4	2.751	5.068	5.443	2	28	2	0.53	6.27	0.5	1.87	1.89422	0	39.5714	0	0	0	9	31.3	15240	10440	21060	15660	12720	-42180
255	cLNS	1	15.1	9.375	7.875	4.204	2	43	2	0.63	10.36	0.36	9.71	0.23322	0	39.4286	1	0	0	8	31.5	19140	8340	9240	3840	23400	-28800
256	bMMN	1	15	6.357		7.071	1	30	2	0.67	7			-0.143223	5	36.1429	1	0	0	6	23.7			23700	2100	16200	-28800
257	aIFA	1	20.7	5.982	9.66	5.539	2	19	1	0.79	5.22	0.46	0.53	-2.68836	12	40.1429	0	0	0	0	21.7	12360	8760	8640	2040	12000	1200
258	aIFA	1	20	18.781	11.645	16.468	2	19	2	1.14	170.01	0.79	11.55	-1.79035	0	38.2857	0	1	0	7	20	18240	14640	13200	9600
259	cLNS	1	12.4	2.937	3.655	3.288	2	36	2	0.74	1.14	0.33	0.49	-0.143223	2	37.4286	1	0	0	10	24.8	21120	13920	13320	6120	15180	2580
260	cLNS	1	17	3.619	2.104	6.686	2	24	2	0.5	7.71	0.81	23.78	-1.57722	0	37.4286	1	0	0	2	21.2	14160	10560	12840	6540	9000	-37800
261	bMMN	1	16	2.689	4.891	7.174	2	28	2	0.58	5.57	0.54	5.36	-1.78692	4	40.8571	1	0	1	7	27.7	25080	17880	16200	10800	9540	540
262	cLNS	1	10.9	2.214	11.74	12.598	2	27	2	0.57	1.75	0.36	3.65	-0.18188	13	38.8571	1	0	0	6	28.1	15720	12120	13560	11760	3480	-43320
263	bMMN	1	18.1	4.699	23.123	29.425	1	27	2	0.63	9.23	0.56	11.35	0.617536	0	40.4286	0	0	0	15	22.6	10440	6840	17520	-27480	6300	-42600
264	aIFA	1	20	7.899		8.753	1	22	2	0.63	2.47			-0.143223	0	36.8571	0	0	0	8	22.4			12240	5040	15900	4140
265	cLNS	1	18.9	7.442	7.812	2.935	2	28	2	0.75	4.43	0.42	0.99	0.565779	0	40.4286	0	0	0	9	19.2	9600	4200	11340	1440	33600	1200
266	cLNS	1	14.7	4.336	4.924	6.209	1	27	2	0.79	8.45	0.38	2.41	1.23293	0	39.1429	1	0	0	8	28.6	21780	16380	8160	2760	7440	-35760
267	cLNS	1	12.7	3.219		7.468	2	24	2	0.94	82.69			0.661777	4	35.4286	1	0	0	5	20.8			25260	16260	11340	7140
268	bMMN	1	17	3.307	11.446	3.591	1	36	2	0.59	0.84	0.65	1.32	1.23127	4	41.1429	1	0	0	10	22.9	13560	6360	15720	8520	14820	1140
269	aIFA	1	19	2.388	6.447	2.751	1	29	2	0.66	5.7	0.27	4.29	-1.57722	0	41	0	1	0	3	23.5	13620	11820	14400	3600	44160	36360
270	bMMN	1	12	3.177	7.937	5.918	1	27	2	0.54	7.63	0.33	6.16	1.73425	0	38.1429	1	0	0	9	28.4	16200	14400	11880	8280	7200	5400
271	aIFA	1	20.1	5.801	8.427	8.337	1	23	1	0.41	0.35	0.44	4.65	-2.86282	0	39.4286	0	0	0	6	20	14040	10440	19500	12300	12960	2160
272	cLNS	1	16.1	2.858		4.465	2	22	1	0.44	0.55			-0.233638	0	36.8571	0	0	0	12	27			23280	17880	11400	-28200
273	cLNS	1	22	4.222	7.378	7.69	1	31	2	0.62	7.46	0.53	20.46	0.565779	0	40.2857	1	0	0	9	31.4	12240	5040	11100	1500	9900	-45600
274	cLNS	1	15.9	6.314	5.464	3.915	1	25	2	0.48	3.69	0.3	2.03	0.269345	0	39.1429	1	0	0	9	23.7	23340	12540	9360	-35640	8700	600
275	cLNS	1	12.1	4.734	6.479	4.736	1	21	2	0.47	0.76	0.25	0.4	-0.94264	0	40.8571	1	0	0	0	22.9	12480	8880	18120	7320	19800	3600
276	cLNS	1	16.7	3.847	4.64	7.403	1	21	2	0.96	15.12	0.41	2.08	-0.143223	2	39.7143	1	1	1	9	20.2	20820	17220	15960	1560	24420	6420
277	cLNS	1	15.6	5.14	5.939	2.887	2	19	2	0.44	0.49	0.44	0.58	0.565779	1	40.8571	0	0	0	11	21.6	18780	14700	11460	7860	44640	32400
278	aIFA	1	17.9	4.73	7.254	6.214	1	27	2	0.78	5.79	0.32	1.22	0.0627965	2	39.8571	1	0	0	7	38.6	13620	4620	14280	7080	3600	1800
279	bMMN	1	16.7	3.493	6.715	4.768	2	25	2	0.75	1.61	0.48	1.46	1.16874	0	41.1429	0	0	0	6	23.7	21960	11160	16860	-26340	27300	3900
280	cLNS	1	16	2.106	7.393	1.054	2	34	2	0.72	4.44	0.63	3.83	-0.233638	0	40.7143	1	0	0	9	28.1	13380	6180	16860	6060	45000	4200
281	bMMN	1	19.7	5.032	6.426	5.739	2	20	2	0.6	2.14	0.44	1.33	-1.47921	0	40.2857	0	0	0	9	19.2	18720	5520	24840	12240	20100	-28500
282	cLNS	1	20.9	3.266	4.777	5.24	2	34	2	0.34	2.79	0.25	1.64	0.13492	0	39.7143	1	0	0	9	33	12720	6420	25320	16320	11700	6600
283	bMMN	1	12.1	6.147	5.477	3.734	1	29	2	0.65	2.37	0.51	0.75	-1.25437	3	39.5714	1	0	0	0	22.1	23040	15840	18780	780	25200	-14400
284	bMMN	1	17	6.472	8.077	7.173	2	32	2	0.54	1.14	0.57	3.06	-0.439657	0	40.1429	1	0	0	5	26.4	20340	5940	23040	12240	18600	600
285	bMMN	1	16	5.774	7.386	8.863	1	28	2	0.49	3.14	0.48	1.65	0.617536	0	38.8571	1	0	0	5	23.9	27720	15120	24600	13800	10620	-42780
286	cLNS	1	15.7	2.396		5.291	1	26	2	0.69	1.54			0.0413457	0	37.7143	0	0	1	5	23.1			29220	18420	9000	-23400
287	cLNS	1	14.1	3.367	6.295	3.603	2	27	2	0.53	0.06	0.29	0.05	1.32654	0	39.8571	0	0	0	11	24.5	22380	15180	21180	7380	23400	18000
288	cLNS	2	11	5.762	17.18	5.709	2	26	2	0.65	5.24	1.1	31.4	0.0962629	2	40.7143	1	0	0	9	23.4	18540	5940	20040	11040	18600	12000
289	aIFA	1	19.6	4.105	5.388	5.651	2	23	2	0.52	3.11	0.44	3.45	-0.161514	6	39.4286	1	0	0	12	26	18240	12840	13020	7620	13800	240
290	bMMN	1	14.7	2.706	7.19	5.118	2	35	2	0.37	1.84	0.34	1.02	1.64892	0	39.2857	1	0	0	10	27.9	15540	10140	14700	5700	28800	15300
291	bMMN	1	16.7	3.2	7.393	7.717	2	20	1	0.85	7.64	0.36	1.22	-0.143223	6	39.8571	0	1	1	9	19.6	24300	6300	23160	15960	1800	-39600
292	aIFA	1	16.9	3.622	2.517	1.331	1	34	2	0.57	6.03	0.42	0.44	0.820396	0	40.7143	1	0	1	9	23.6	18300	9300	19320	8520	37560	14160
293	bMMN	1	20	7.634	7.879	8.062	2	34	2	0.4	1.1	0.46	1.34	0.565779	0	39.4286	1	0	0	9	23.5	14460	-39540	10560	8760	15000	6000
294	aIFA	1	22.6	3.717	4.771	3.732	2	29	2	0.66	26.04	0.45	8.42	-0.439657	0	41.5714	1	0	0	9	37.1	22320	4320	14460	9060	14400	-32400
295	cLNS	1	14.6	7.071		6.881	2	29	2	0.46	2.65			-0.530428	0	34	1	0	1	6	24.4			13380	-29220	17820	-29580
296	bMMN	1	14	1.864	7.783	2.792	1	31	2	0.83	1.07	1.32	24.99	2.0124	0	41.2857	1	0	0	9	25.8	14760	11160	18900	7200	19380	-30120
297	aIFA	1	13.3	2.028		3.346	2	24	2	0.61	1.87			-0.542204	0	36.2857	1	0	0	5	25.7			23940	20340	30900	-32100
298	cLNS	1	14.7	6.247		10.652	2	20	2	0.69	9.4			-0.143223	1	38.1429	1	0	0	9	21.8			15660	6660	9480	-32520
299	aIFA	1	18.7	1.273		0.233	1	24	1	0.87	9.94			-0.646206	0	40.4286	0	1	1	6	21.2			21240	8640	9300	-24900
300	cLNS	1	20.1	4.559	11.635	5.347	2	30	2	0.39	4.76	0.57	23.2	0.365343	11	38.7143	1	0	0	9	20.1	15060	660	23400	12600	21540	-27660
301	aIFA	1	12.7	5.666	10.188	9.756	1	23	2	0.56	0.75	0.3	1.15	-0.143223	0	39.5714	1	0	0	9	23.6	18180	9180	17700	10500	8040	-39360
302	aIFA	1	20.1	8.231	7.992	9.163	1	20	2	0.51	14.07	0.39	3.5	0.617536	0	38	0	0	0	9	21.8	24000	20400	10860	7260	12000	1200
303	bMMN	1	7.1	4.631	8.329	6.901	1	24	2	0.71	1.34	0.31	0.85	-1.57722	7	39.8571	1	0	0	1	27	11160	2160	9180	180	8160	960
304	bMMN	1	16.1	4.131	9.234	8.172	2	25	2	0.8	2.98	0.29	3.97	0.617536	0	39.4286	0	0	1	9	19.9	17700	12300	17400	4800	12000	8400
305	aIFA	1	12.6	4.214	14.925	3.635	1	29	2	0.78	7.97	1.26	180.65	0.895679	0	38.2857	0	0	1	9	27	17760	8760	11940	6540	28200	5400
306	cLNS	1	14.7	4.04	11.384	1.204	1	34	2	0.61	3.76	1.37	53.94	0.565779	0	38.1429	1	0	0	9	21.3	12480	3480	19140	10140	32760	180
307	aIFA	1	20.1	3.075	6.221	3.99	2	39	2	0.77	3.99	0.63	1.28	-0.24188	7	37.1429	1	0	0	0	35	28080	13680	20340	13140	30060	12060
308	cLNS	1	15.7	4.419	8.923	5.336	1	30	2	0.66	10.56	0.64	2.94	0.565779	0	40.5714	1	0	0	6	30.1	15960	6960	15540	-27660	17340	4740
309	bMMN	1	14.6	5.052	10.488	4.21	2	25	2	0.71	7.94	0.78	10.26	0.565779	0	38	0	0	1	9	19.2	15300	9900	12780	9180	17340	11640
310	aIFA	1	13.7	2.736	5.923	4.186	2	29	1	0.79	1.15	0.43	0.2	-1.57722	0	40.1429	0	0	0	9	25.2	17760	10560	11940	-29460	18000	5400
311	aIFA	1	18.7	3.202		6.179	1	32	2	0.79	12.42			1.53075	0	39.5714	0	0	0	16	27.9			28800	5400	9540	-38160
312	cLNS	1	18.7	6.334	10.595	5.085	1	31	2	0.41	2.67	0.42	2.24	0.565779	0	40.5714	1	1	0	7	23	16620	11220	14520	1320	17640	10440
313	aIFA	1	19.9	2.442	9.933	1.865	2	21	2	0.75	4.79	0.44	4.24	-0.143223	15	40.2857	1	0	0	4	22.3	14100	8700	23880	3180	22800	8400
314	bMMN	1	16	3.65	8.024	4.901	2	25	2	0.68	2.21	0.4	1.7	0.565779	0	38.1429	1	0	0	9	22.8	9480	-26520	10620	-45180	19980	180
315	cLNS	1	16.9	1.899	6.179	4.57	1	23	2	0.64	6.4	0.5	18.59	0.565779	5	39.1429	1	1	0	7	21.3	12960	9360	14160	12360	16200	9000
316	aIFA	1	16.1	8.92	14.13	4.976	1	21	2	0.84	30.8	0.45	2.2	0.565779	12	39.7143	0	1	1	0	17	11880	10080	10860	5460	22200	300
317	aIFA	1	17	6.51	3.437		2	23	2	1.12	28.21	0.66	2.85	-1.54764	0	37.2857	1	0	1	8	21.8	17040	11340	9900	5400
318	aIFA	1	18.1	5.912	27.94	7.985	1	25	2	0.68	7.08	0.5	3.77	0.565779	0	37.1429	1	0	0	5	28.4	18240	11040	12600	4200	4800	-36600
319	cLNS	1	18.7	2.551	5.993	3.424	1	30	2	0.48	0.95	0.42	0.5	-0.143223	0	41.8571	1	0	0	12	24.9	12300	5100	15840	8640	18000	5400
320	cLNS	1	19.1	3.354	8.953	10.194	2	23	2	0.5	6.46	0.62	8.15	0.565779	0	39.2857	1	0	0	10	21.3	16860	7560	7560	4860	6540	-37260
321	bMMN	1	19.6	2.186	5.319	1.995	2	37	2	0.54	3.19	0.58	4.38	0.269345	4	39.8571	1	0	0	0	24	17940	10740	25740	18540	44880	4080
322	aIFA	1	15.9	4.125		3.357	2	23	2	0.44	3.44			0.0125356	0	35.8571	0	0	0	3	24.4			15060	6060	43860	11460
323	cLNS	1	14.7	4.083	6.91	3.872	1	22	2	0.79	14.41	0.64	3.09	-0.143223	0	39.2857	0	1	0	11	28.3	13560	6780	15420	5820	19260	15660
324	cLNS	1	18.9	5.04	2.823	5.111	2	23	2	0.38	0.56	0.43	0.54	0.111394	0	41.7143	0	0	0	7	22.3	22320	16920	17460	-49140	11700	9000
325	bMMN	1	13.7	1.635	3.588	4.287	1	29	2	0.68	4.67	0.85	17.36	0.661777	0	39.7143	1	0	0	0	23.6	13860	-36540	33300	11700	11580	-30720
326	cLNS	1	19.9	5.489	6.406	7.596	2	22	2	0.65	2.03	0.41	0.36	-0.143223	0	39.2857	1	0	1	6	21.6	21120	17520	16980	11580	11760	7260
327	cLNS	1	17	3.568	12.982	4.814	2	20	1	0.81	11.06	0.37	1.77	0.565779	0	39.4286	0	0	0	9	19.7	11280	5880	13740	-34860	19560	6960
328	bMMN	1	16	3.063	3.681	2.167	1	20	2	1.45	20.43	0.43	0.4	-0.143223	9	38.5714	1	1	1	8	25.1	22080	14880	19980	9180	19500	14100
329	cLNS	1	14.7	5.144	8.619	11.161	1	22	2	0.8	0.68	0.44	0.17	-0.143223	0	39.7143	0	0	0	9	20.3	12000	-31200	12300	8700	11220	2220
330	cLNS	1	15.1	4.041	10.002		1	35	2	0.57	2.63	0.54	2.07	-0.0242858	12	38.4286	1	0	0	9	25.3	16920	7920	32940	17940
331	aIFA	1	20.7	4.664			2	29	2	0.43	2.45			1.73425	0	38	1	0	0	12	32.6			11760	6360	11160	-46440
332	bMMN	1	16.9	1.608	5.473	10.275	2	26	2	0.62	1	0.53	0.55	-0.143223	1	39.1429	1	0	0	7	36.7	22920	17520	19080	4680	25620	7620
333	bMMN	1	19.7	4.033	5.34	2.125	2	20	2	0.96	5.97	0.75	2.36	-0.143223	7	39.4286	0	0	1	12	25.5	10740	5340	20340	11340	38460	15060
334	aIFA	1	18.9	4.038			1	20	2	0.53	4.78			-0.143223	0	39.2857	1	0	0	7	23.8			24120	1920
335	bMMN	1	16.7	2.256	4.554	6.333	1	26	1	0.5	2.64	0.39	1.85	0.617536	0	43.7143	1	0	0	9	26.9	20160	-23040	22200	-28200	20400	-30000
336	cLNS	1	14	3.587	8.778	5.529	2	25	2	0.51	5.91	0.56	9.56	0.0125356	1	39.2857	1	1	0	7	25.8			10740	3540	14100	6900
337	aIFA	1	15.7	7.395		9.344	2	21	2	0.92	16.16			-0.143223	0	37.7143	0	0	1	8	17.5			14340	7140	9060	1860
338	cLNS	1	14.1	2.426	7.199	3.426	2	37	2	0.64	4.39	0.62	8.09	-0.143223	0	39.7143	1	0	0	9	31.4	11760	7260	12300	6900	15000	-31800
339	aIFA	1	17.1	3.479	6.988	7.198	2	26	2	0.49	4.26	1.07	41.17	0.661777	3	38.8571	1	0	0	9	21.6	14280	8880	19500	10500	9900	-42300
340	aIFA	1	14.1	5.691	9.202	5.021	2	23	1	1.33	39.66	0.77	10.64	-0.143223	0	39	1	0	1	9	19.8	12000	5700	11460	3660	16320	12120
341	bMMN	1	17	4.063		6.005	2	18	2	0.92	38.28			0.565779	0	41.2857	1	0	0	7	19.9			23400	19800	14640	7440
342	bMMN	1	17	8.739		3.811	2	39	2	0.59	6.56			0.565779	7	40.5714	1	0	0	6	24.2			18720	4920	23220	19620
343	bMMN	2	15.7	8.214		3.151	2	29	2	0.52	1.3	0.47	0.77	1.73425	0	40.2857	1	0	0	9	23.2	15360	9960	18360	7560	34080	21480
344	aIFA	1	19	10.666		4.36	1	32	2	0.53	2.92			-0.649365	0	36.4286	1	0	0	2	21			12420	7020	39180	12180
345	bMMN	1	17.3	2.685	9.497	12.139	1	24	2	0.84	2.87	1.54	43.27	0.617536	0	39.8571	0	0	0	9	23.3	15660	6660	18480	9480	5400	-45000
346	bMMN	1	18.7	1.784	8.503		2	27	2	0.49	3.78	0.55	10.81	0.0596367	3	40.5714	1	0	0	9	22.3	21420	14220	31860	21060
347	cLNS	1	8.6	4.748		3.465	2	20	2	1.13	5.81			-0.143223	2	38.8571	1	0	1	7	20.6			18960	-31440	30660	-23340
348	aIFA	1	18.7	7.55	10.069	4.965	2	32	2	0.44	3.45	0.38	3.04	0.565779	11	39.4286	1	0	0	9	29.1	14040	8640	15120	11520	21000	10800
349	cLNS	1	20.7	10.303	11.234	10.485	1	22	2	0.45	3.05	1.08	85.54	0.155635	10	36.7143	0	0	1	12	18.1	14940	13140	12660	5460	9060	-35940
350	cLNS	1	14.7	5.097		6.327	2	33	2	0.49	4.73			0.565779	0	35.8571	0	0	0	5	24.6			23340	16140	17100	6300
351	aIFA	1	16.7	5.668	6.344	4.739	1	27	2	0.38	1.44	0.47	1.52	0.565779	8	40	1	0	0	9	22.2	17460	13860	14400	12000	25200	16200
352	bMMN	1	16.6	8.336	5.085	2.978	2	42	2	0.83	2.67	0.43	1.48	-0.143223	5	40	1	0	0	10	33.7	13860	12060	13560	8160	40260	15060
353	bMMN	1	17.7	8.259	13.015	8.508	2	33	2	0.76	4.44	0.52	1.41	0.0135789	0	39.2857	0	1	1	9	23.5	10740	8940	11760	-31440	12300	-33180
354	bMMN	1	16.1	2.658	7.338	3.286	2	26	2	0.46	3.48	0.34	2.05	0.617536	0	39.8571	1	0	0	6	28.6	19920	12720	24240	9840	23400	9000
355	cLNS	1	8.6	2.811	5.51	3.972	1	26	2	0.49	0.59	0.27	0.53	0.929254	0	40.7143	1	0	0	9	22.5	9900	5400	15000	600	9900	-31500
356	bMMN	2	13.3	5.252		8.162	2	26	2	0.65	1.14			0.929254	0	36.1429	0	0	0	9	31.8			13200	6000	2340	-37500
357	aIFA	1	19.3	1.82	9.637	5.092	1	23	2	0.57	1.13	0.48	0.94	0.617536	0	40.2857	0	0	0	9	23.8	10680	8880	14520	-32280	21240	15840
358	cLNS	1	14.3	1.371	6.082	5.954	2	25	2	0.85	22.15	0.69	12.09	0.661777	6	40.2857	1	0	0	9	21	12060	8460	17220	9180	17640	12240
359	bMMN	1	15.7	0.999	7.526	6.38	2	19	2	0.45	6.43	0.58	9.54	0.565779	13	38.2857	1	0	0	2	23.1	19980	9180	26760	14760	22320	1920
360	cLNS	1	14.6	2.413	6.826	4.721	1	31	2	0.68	2.59	0.53	4.39	0.617536	4	40.2857	1	0	0	9	28	15180	11580	12120	8520	18300	2100
361	aIFA	1	12.7	2.166	6.51	6.021	2	29	2	0.62	8.81	0.34	5.8	0.565779	7	40.2857	1	0	0	9	27.1	21600	7200	14520	9120	13320	1320
362	aIFA	1	12.9	6.31	14.442	6.333	1	34	2	0.78	0.92	0.53	1.5	-0.143223	0	41.7143	1	0	0	12	24.8	13080	4080	14400	7200	32820	1800
363	cLNS	1	14.7	4.387	11.971	5.651	1	27	2	0.65	0.56	0.62	1.42	0.565779	0	40.5714	0	0	0	12	22.5	13260	6060	9840	6240	14700	9300
364	aIFA	1	14.9	0.892	8.849	4.478	1	29	2	0.58	6.44	0.37	2.61	0.617536	0	39.4286	1	0	0	16	28.8	17820	8820	16620	7620	17760	-30840
365	cLNS	1	18.3	3.756	7.973	5.834	2	30	2	0.57	1.26	0.46	0.49	-0.388667	0	39.4286	1	0	0	6	26.5	11820	4620	11880	8280	19800	1800
366	bMMN	1	13	4.735	7.542	10.155	1	28	2	0.62	1.28	0.95	63.54	0.0596367	7	37.5714	1	0	1	0	21.3	19860	12660	21480	17880	7800	-46200
367	bMMN	1	13	4.43	6.53	3.02	2	18	2	0.69	9.52	0.42	3.8	-0.748224	7	40.7143	0	0	1	9	20.8	12480	8880	21180	13680	13200	-37200
368	aIFA	1	16.1	3.656	10.671	5.742	1	27	1	0.78	8.85	0.61	5.9	1.32654	9	39.8571	1	0	0	9	28	12420	-41580	13320	2520	21000	6600
369	bMMN	1	20.1	1.062	5.212	1.575	1	27	2	0.9	10.03	0.36	1.91	0.617536	8	41.8571	0	0	0	9	23.3	21600	16200	13980	8580	43200	7200
370	cLNS	1	15	4.456	6.069	4.199	1	29	1	0.93	55.48	0.37	6.35	0.617536	0	39.7143	0	0	0	9	37.4	16500	7500	16740	7740	19800	8160
371	aIFA	1	10.7	4.451		4.962	2	32	2	0.93	7.5			1.37078	0	39.4286	1	0	0	9	33.3			9960	4560	15240	-43200
372	cLNS	1	20.1	3.312	4.913	6.207	1	27	2	0.29	0.96	0.29	1.09	1.32654	0	39.5714	0	0	0	6	26.3	13500	6300	17880	8880	10320	7920
373	aIFA	1	18	3.88	9.862	3.914	1	33	2	0.43	3.68	0.37	7.11	0.565779	0	40.7143	1	0	0	9	25.7	12060	8460	15300	7200	30000	17400
374	aIFA	1	18.3	8.737		6.638	2	27	2	0.62	40.95			-0.649365	0	35.5714	1	0	0	9	19.6			11640	9840	6300	-33300
375	cLNS	1	19.1	3.104		3.837	2	28	2	0.51	3.31			0.565779	0	37	1	0	0	12	31.8			15180	7980	13500	6300
376	bMMN	1	13.9	6.088	4.579	3.665	1	28	2	0.82	4.18	0.54	3.77	-0.143223	13	39.5714	1	0	0	0	23.6	16440	9240	28260	6060	19320	2940
377	bMMN	2	18	6.326	6.391	6.958	1	26	1	0.46	6.5	0.58	8.36	0.565779	0	37.2857	0	0	1	9	19.1	13140	10740	18540	11340	13500	7440
378	bMMN	1	15	1.727	4.249	3.285	1	30	2	0.9	21.13	0.56	5.33	0.617536	0	40	1	1	0	6	33.8	12480	8880	15960	8160	22500	15600
379	aIFA	1	15.3	1.903	4.624	2.281	1	28	2	0.37	0.23	0.18	0.16	1.37078	7	38.7143	1	0	0	3	21.2	15720	8520	27720	20520	27900	17100
380	cLNS	1	14	3.976	4.736	2.065	1	30	2	0.61	0.95	0.64	0.79	0.929254	0	39.8571	1	0	0	7	25.4	13380	6780	12360	-29040	21600	10800
381	bMMN	1	16.1	2.324	5.734	3.12	2	26	2	0.61	1.76	0.44	8.52	-1.25437	18	39.8571	1	1	0	0	19.9	16500	12900	15780	8580	21600	16200
382	aIFA	1	18.4	3.113	9.319	5.582	2	29	2	0.42	2.62	0.57	14.72	0.0125356	12	40.7143	1	1	0	6	27.7	13260	3360	19860	-37740	18360	9360
383	bMMN	1	20.3	5.796	7.139	8.206	1	23	2	0.53	4.66	0.81	8.2	0.565779	0	37.7143	1	0	0	6	25.1	21600	10800	18480	7680	22020	13020
384	aIFA	1	16	5.355	7.57	8.849	2	23	2	0.41	6.26	0.31	2.09	-0.143223	0	39.7143	1	0	0	5	21.6	22020	14820	13380	12480	16020	-27180
385	bMMN	1	18.3	3.517		6.645	2	21	2	0.44	0.76			0.661777	2	42.4286	0	0	0	9	22.6			16440	9240	13260	-31740
386	aIFA	1	13.7	1.364	5.214	3.924	2	28	2	0.66	2.47	0.51	7.39	0.565779	0	39.4286	0	0	0	6	27.5	28140	19140	21180	13980	6780	-38220
387	aIFA	1	16.9	6.911			1	20	2	0.56	0.64			0.565779	0	37.1429	0	0	0	7	22.9			14400	10800
388	cLNS	1	17	2.915	5.676	3.883	2	21	2	1	14.04	0.7	32.45	0.0567762	0	38.8571	0	0	0	9	25.6	15540	13440	18900	900	1200	-48300
389	aIFA	1	18	7.538	6.273	4.39	1	23	2	0.64	5.91	0.61	10.32	-0.143223	8	37.1429	1	0	1	8	20.1	22620	10020	16380	10980	22800	4800
390	bMMN	1	14	3.697	7.003	7.438	1	35	2	0.79	0.65	0.33	0.75	0.565779	1	40.1429	1	0	0	9	24.6	12240	5040	11400	-28740	4380	-37020
391	cLNS	1	16.9	3.015	8.419	7.126	2	20	1	0.67	0.84	0.99	13.77	-0.748224	12	38.5714	0	0	0	3	22.5	11040	3840	17100	13500	11040	2040
392	aIFA	1	20.6	4.848		5.631	2	19	2	0.53	2.33			0.617536	0	37.4286	0	0	0	9	21.6			22320	15120	15600	11400
393	bMMN	1	14.3	2.38		4.933	2	25	2	0.51	9.69					40.7143	0	1	1	12	20.5			25440	18240	5400	-37800
394	bMMN	1	13.6	7.169	8.031	7.288	1	22	2	1.1	2.77	0.48	1.9	-0.143223	11	39.1429	1	0	0	3	18.9	16560	12960	21240	10440	14400	-32400
395	bMMN	1	19.3	6.8			2	28	2	0.58	3.27			-0.143223	5	39.8571	1	0	0	0	25			11640	5340
396	cLNS	1	13.9	11.196		3.488	2	23	2	0.79	4.28			-0.143223	0	40.7143	0	0	0	9	26.9			11640	6240	29940	180
397	bMMN	1	15.9	2.868	3.635	5.814	1	22	2	0.6	0.37	0.45	0.2	-0.629287	0	38.4286	1	0	0	9	22.7	16200	7200	24120	13320	14940	-39060
398	aIFA	1	13	3.373	4.433	2.753	2	30	2	0.8	2.08	0.55	1.41	1.37078	0	40.2857	1	0	0	9	26.5	15180	11580	12120	8520	17880	10680
399	cLNS	1	9.4	1.638	4.301	5.013	2	31	2	0.85	3.97	0.22	2.03	0.617536	0	41	1	0	0	3	21.6	25860	16860	19620	17820	14100	1500
400	cLNS	1	13	2.679		7.907	2	22	2	0.55	2.35			0.617536	0	38.5714	1	0	0	6	29.2			26100	900	15240	7140
401	bMMN	1	16.7	1.586	5.542	6.044	2	18	2	0.54	10.87	0.34	2.32	1.13346	11	38.5714	0	0	0	9	22.8	27120	19920	28080	17280	24240	2640
402	cLNS	1	15.4	2.668		3.369	2	35	2	0.61	1.63			-0.545364	16	38.7143	1	0	0	0	24.7			17040	9840	2940	-40260
403	cLNS	1	16.7	4.185	5.919	6.197	2	22	2	0.46	4.15	0.45	7.89	-0.143223	0	41.2857	1	0	0	8	29.3	12240	6840	11880	8280	12600	9000
404	cLNS	1	16.9	3.27	6.52	2.915	1	36	2	0.55	4.45	0.43	1.4	1.32654	1	40.2857	1	0	0	15	32	18240	9240	21360	-29040	28800	14400
405	cLNS	1	17.6	5.902	10.361	4.058	1	24	2	0.91	42.38	0.29	2.07	-0.143223	8	39.4286	1	0	0	7	21.3	26220	19020	26280	17280	24120	13320
406	aIFA	1	13.6	3.025	6.713	3.323	2	24	2	0.36	0.79	0.42	0.87	0.661777	0	40.1429	0	0	0	9	23	22560	15360	14460	10860	20400	13200
407	aIFA	1	17.6	2.915	6.619	4.258	2	25	2	0.52	8.8	0.32	4.83	0.929254	0	38.5714	1	0	0	9	29.1	18420	6420	21360	6960	18180	-31620
408	bMMN	1	15.1	5.902	16.116	5.589	1	29	2	0.67	20.88	0.49	7.66	-0.143223	0	37.8571	1	0	0	9	27	11040	5640	15540	8340	19380	12180
409	cLNS	1	16.6	1.111	4.297	2.626	1	37	2	0.76	7.59	0.29	1.15	0.929254	4	37.5714	1	0	0	12	25.7	23100	10500	31140	25740	5400	-28800
410	aIFA	1	14.3	4.266		7.142	2	20	2	0.62	6.54			-0.649365	0	39.7143	1	0	0	4	25.1			13860	-33240	19800	-27000
411	aIFA	1	13.1	5.728	5.41	7.036	1	24	2	0.86	1.13	0.45	0.96	1.32654	0	43.1429	0	0	0	9	22.6	15420	8220	18540	5940	9000	0
412	aIFA	1	12.3	1.527	5.952	4.085	1	24	2			0.47	2.2	-0.748224	5	41	0	0	0	11	28.9	9480	7680	12120	6720	14940	2940
413	aIFA	1	20.6	2.943	5.075	5.195	1	32	2	0.46	1.25	0.4	0.92	-0.388667	15	41	1	0	0	9	20.4	13200	-31800	17880	8880	8400	-44100
414	cLNS	1	18.3	0.777	10.988	13.839	1	23	2	0.35	2.53	0.58	2.96	0.617536	0	41.2857	1	0	0	9	21.2	11580	4380	12540	7140	6600	1200
415	bMMN	1	14.4	0.592	7.532	12.576	1	28	1	1.09	17.93	0.61	2.08	1.37078	3	39.2857	1	0	0	9	19.7	20220	11220	15360	6360	16080	1680
416	bMMN	1	20.4	8.625	3.571	12.58	1	18	1	0.5	0.63	0.73	12.73	1.32654	0	40.4286	0	0	0	8	22.8	21960	-28560	18720	-27180	12300	2820
417	cLNS	1	17	2.26	8.837	5.301	2	34	2	0.53	0.52	0.63	0.39	1.37078	0	38.4286	1	0	0	9	26	10260	4860	27180	23580	17880	16080
418	aIFA	1	20.4	4.139	7.907	11.148	2	24	2	0.36	1.55	0.42	2.13	-0.143223	3	37.5714	1	0	1	4	25.9	11520	720	16560	-30240	5940	1740
419	aIFA	1	17.7	5.995	6.82	3.739	2	22	2	0.59	1.67	0.51	1.38	0.617536	0	40.2857	1	0	0	9	24.3	13080	9480	11760	8160	21240	15840
420	cLNS	1	16.7	5.899	2.151	5.068	2	22	1	0.6	4.98	0.52	3.37	-0.143223	0	38	1	1	0	9	20.1	9720	6120	13800	10200	9180	1380
421	aIFA	1	19	3.868	13.263	4.133	1	29	2	0.51	3.97	0.69	4.22	1.08606	2	39.7143	1	0	0	5	23.8	12660	5160	22980	21180	15300	11700
422	cLNS	1	15.7	4.014	5.011	4.507	1	27	2	0.55	2.39	0.24	0.17	-0.143223	1	40.1429	1	0	1	8	29.4	15060	7860	22560	15360	15540	9240
423	aIFA	1	19.7	0.427	3.743	6.672	1	22	2	0.53	3.25	0.43	4.51	1.37078	0	40.7143	1	0	0	9	27.9	9900	2700	10680	5280	300	-35700
424	bMMN	1	17.6	6.013	8.676	5.102	2	27	2	0.44	0.33	0.37	0.33	1.32654	0	39.2857	1	0	0	6	20.8	13680	2520	15120	6120	15300	900
425	aIFA	1	16.7	7.283		8.175	2	21	1	0.62	14.57			0.617536	11	38.1429	1	0	0	9	22.8	20160	12960	21780	9180	7200	600
426	cLNS	1	20.3	5.22	8.931	5.215	1	25	1	0.49	0.47	0.48	0.51	0.617536	0	40	1	0	0	12	27.9	12600	7200	12600	7200	15600	8400
427	bMMN	1	14.9	9.078	0.299	4.343	2	36	2	0.7	8.92	0.63	5.24	0.565779	0	38.1429	1	1	0	0	35.5	25260	-21540	20100	300	21360	540
428	aIFA	1	17.9	4.962	5.039	5.183	1	36	2	0.95	8.96	0.63	3.51	1.32654	0	40.2857	1	0	0	14	42.6	13500	900	19200	8400	2700	-47700
429	bMMN	1	16.1	5.743	9.147	9.234	1	18	2	0.73	5.13	0.35	0.59	-0.388562	0	40.2857	0	1	1	7	22.6	15180	4380	16140	5340	15600	4800
430	bMMN	1	15.1	6.682		6.534	1	26	2	0.47	7.79			0.617536	1	39	1	0	0	6	22.4			22080	11280	6660	-36540
431	cLNS	1	16	4.397	6.203	5.538	2	18	2			0.4	2.98	-0.748224	4	35.1429	0	1	1	5	22			20100	12900	19260	12060
432	bMMN	1	19.1	2.376	4.314	2.954	2	33	2	0.3	8.1	0.66	10.52	0.617536	0	38.5714	1	0	0	0	44.7	17100	-33300	18420	11220	19800	1200
433	cLNS	1	17.9	4.213		7.856	2	28	2	0.38	0.39			-0.649365	0	39	0	0	0	12	21.9			13200	-35400	7320	-36780
434	bMMN	1	17.7	7.911	8.775	6.983	2	23	2	0.4	6.13	0.29	1.05	0.060987	1	39	0	0	0	6	23.1	14280	8880	13680	6480	21120	12120
435	aIFA	1	19.6	6.872	6.016	4.575	2	31	2	0.65	54.99	0.31	3.83	-0.0392219	0	39.5714	1	0	0	9	25	30720	16320	22020	7620	16200	4200
436	cLNS	2	14	5.185	9.335	17.722	1	35	2	0.51	4.83	0.3	3.14	0.0596367	10	38.5714	1	0	0	0	20.9	18060	10860	20280	11280	8100	-43200
437	aIFA	1	19.7	5.624	6.228	11.246	1	21	2	0.45	4.97	0.32	0.85	1.69001	0	40.5714	0	0	0	12	21.5	9900	6300	11760	9960	6780	3180
438	bMMN	1	19.3	6.438	8.519	4.925	2	25	2	0.62	1.95	0.44	0.75	-0.649365	2	37.8571	1	0	0	8	28	15780	10380	16980	7980	15360	11760
439	bMMN	1	13.3	3.814	3.663	1.759	2	21	2	0.65	3.42	0.58	5.09	0.565779	0	38.7143	0	0	0	5	27.8	20940	13740	13260	6960	10800	3600
440	bMMN	1	12.6	2.788	7.369	7.86	1	19	2	0.72	2.72	0.4	1	-0.143223	2	39.8571	0	0	0	2	20.2	21900	11100	16020	8820	17760	0
441	bMMN	1	11.6	6.989	8.882	3.94	1	38	2			0.43	9.81	-0.0392219	9	39.1429	1	0	1	7	32.2	18900	9900	22020	11220	11340	-40860
442	aIFA	1	16.1	3.843	7.997	6.549	1	39	2	0.61	4.98	0.48	2	1.32654	0	39.8571	1	0	1	10	27	17220	10020	19200	12000	16200	900
443	aIFA	1	18.9	3.295	8.505	5.27	1	30	2	0.45	2.19	0.45	3.14	1.32654	0	40.8571	1	0	0	9	25.5	13800	4800	12840	3840	10680	1080
444	cLNS	1	13.7	10.231	6.941	6.267	1	31	2	0.75	4.91	0.42	2.85	1.73425	0	41	0	0	0	12	23.6	16860	9660	13860	4860	14100	4500
445	cLNS	1	21.1	4.918		6.106	2	28	2	0.61	6.56			-0.143223	0	32.4286	1	0	0	9	27			14820	11220	23100	3300
446	cLNS	1	15.3	2.124	5.069	7.027	2	35	2	0.35	0.84	0.4	0.4	-0.143223	0	39.7143	0	0	0	6	25.1	25500	12900	27840	15240	15000	2400
447	cLNS	1	16.3	1.938		6.202	1	28	2	0.62	7.71			0.565779	0	39.5714	1	0	0	9	35.3			25140	17940
448	aIFA	1	14	3.831		10.579	1	32	2	0.78	13.81			0.929254	0	37	1	0	0	9	28.8			24660	10260	7200	-31500
449	cLNS	1	17.3	3.778	7.488	4.828	1	33	2	0.62	16.1	0.26	4.03	-0.748224	0	39.4286	1	0	0	9	48.8	12060	4860	20100	14700	15600	10200
450	aIFA	1	18.9	5.792	6.493	6.576	1	19	1	1.14	67.66	0.42	0.48	-0.143223	0	39.5714	0	1	1	8	21.4	11280	6780	17820	10620	13200	7800
451	bMMN	1	19.9	8.793	12.368	12.15	1	27	2	0.39	0.87	0.5	0.8	-0.143223	0	40.4286	0	0	0	6	23.9	14940	11340	11100	9300	9900	300
452	cLNS	1	13.3	4.691		4.82	2	32	2	0.84	2.91			1.37078	0	39.1429	1	1	0	10	23			8880	3480	10800	5400
453	bMMN	1	15.9	2.941	6.154	4.331	2	21	2	0.3	1.35	0.22	7.48	0.617536	0	40.7143	0	0	0	7	23.8	13020	11220	15360	8160	15600	600
454	aIFA	2	14.9	2.768	6.954	7.764	2	21	2	0.47	0.85	0.43	1.07	-0.181889	0	42.2857	0	0	0	8	21.7	18660	13260	21180	9720	12600	1800
455	bMMN	1	19	6.148	7.89	4.104	2	22	2	0.36	0.74	0.38	0.8	0.0596367	4	38.5714	1	0	0	0	22.9	16800	2400	14640	7440	25260	18060
456	bMMN	1	13.9	5.826			1	28	2	0.41	7.01			-0.449366	8	38.4286	1	1	0	7	24.8			18420	9420
457	bMMN	1	17.9	4.876	7.324	7.61	1	24	2	0.47	3.18	0.38	1.74	-0.143223	2	38.5714	1	0	0	9	26.7	16140	7140	13980	12180	10680	-41220
458	bMMN	1	19.3	4.931	6.741	3.376	1	23	2	0.44	6.78	0.69	7.24	0.661777	0	39	1	1	0	5	26.4	25620	5820	23220	17820	21120	15720
459	bMMN	1	19.9	4.506	5.946	4.966	2	34	2	0.46	5.59	0.62	7.53	-0.649365	7	38	1	0	1	9	30.5	14340	8940	14880	9480	20520	13320
460	cLNS	1	15.9	3.316	8.04	3.854	2	34	2	0.55	5.66	0.45	2.27	-0.143223	0	40.4286	1	0	0	12	28.2	18120	10920	19260	10260	21300	14100
461	bMMN	1	19.7	4.192	6.715	4.099	1	19	2	0.58	8.76	0.56	6.11	0.060987	11	40.1429	0	0	1	5	20	15960	12360	8340	4740	19200	-20400
462	cLNS	1	20.3	2.511	10.006	6.645	1	28	2	0.64	1.72	0.51	1.54	1.69001	2	37.5714	1	0	0	0	30.6	15660	8460	26040	22440	11400	600
463	bMMN	1	20.6	4.637	6.344	6.934	2	33	2	0.46	2.23	0.45	3.68	0.565779	0	40.4286	1	0	1	9	33.3	15660	-29340	20220	11220	17700	5100
464	aIFA	1	16.9	7.526	14.242	4.452	2	20	1	0.33	0.51	0.66	27.13	0.565779	7	39.8571	0	0	0	12	19.2	13320	7020	14940	5340	25320	19320
465	aIFA	1	14.9	5.299	7.454	8.375	2	36	2	0.75	12.53	0.55	8.14	0.565779	0	41	1	0	0	0	18.5	17160	9960	23400	16200	9600	120
466	aIFA	1	13.9	4.181	5.125		1	26	2	0.52	0.82	0.53	4.63	-0.143223	0	40.5714	1	0	0	9	22.3	30240	15840	17460	6660
467	bMMN	1	16.9	5.918	9.204	5.78	1	19	2	0.58	2.53	0.6	3.28	0.617536	3	42.2857	1	0	0	8	28.1	19620	10620	15540	7740	15480	480
468	bMMN	1	20.4	6.592	7.767	6.912	2	33	2	0.58	10.18	0.57	11.03	0.565779	0	39.7143	1	0	1	9	22.2	22560	21960	12480	8880	19260	18360
469	bMMN	1	17.7	1.178	4.408	3.985	1	30	2	0.47	4.72	0.38	2.34	0.617536	0	39.4286	1	0	0	2	29.7	23940	11340	12420	7020	15300	-40500
470	bMMN	1	18.7	4.405	6.347	2.915	2	23	2	0.46	3.72	0.29	2.37	-0.143223	8	38.2857	1	0	0	9	24.4	11580	9780	14160	8760	20100	16500
471	bMMN	1	12	2.374	10.664		1	24	2	0.6	1.09	0.42	0.87	0.060987	0	39.8571	1	0	0	9	19.2	13440	-36960	22200	11400
472	cLNS	1	13.7	2.98	7.166	7.293	1	28	2	0.66	1.35	0.54	3.45	-1.25437	0	39.2857	1	0	0	6	23.5	13380	9780	16500	9300	6900	3300
473	aIFA	1	13	5.388		11.362	2	26	2	0.66	1.69			-0.649365	12	35.1429	1	0	0	8	22.6			14880	-34320	5040	-36360
474	cLNS	1	18	5.916	6.843	5.19	2	29	1	0.66	5.39	0.38	1.2	1.37078	0	38.2857	1	0	0	9	36.6	14460	7260	18780	6180	10800	-36000
475	cLNS	1	17.7	3.522	5.51	6.672	1	25	2	0.62	18.67	0.23	1.03	-0.143223	0	39.7143	1	0	0	1	22	16140	8940	15600	-29400	18780	13380
476	bMMN	1	18	2.532	6.699	4.091	2	22	2	0.75	4.45	0.43	0.57	-0.143223	1	39.4286	0	0	0	9	24.6	16440	14640	19620	14220	20280	480
477	aIFA	1	19.3	7.034	7.143	15.419	1	18	1	0.71	1.73	1.02	7.12	-0.143223	10	37.2857	0	0	0	7	24.3	14220	10620	11580	7980	36000	9000
478	cLNS	1	18.3	11.573	6.738	2.411	1	33	2	0.54	2.7	0.44	1.28	0.661777	0	37.2857	1	0	0	12	26.7	17280	10080	19860	14460	18120	10920
479	aIFA	1	14	5.005	7.766	4.715	1	27	2	0.84	2.78	0.41	1.73	-0.143223	0	40.2857	1	0	0	5	19.8	18660	13260	13260	9660	12600	9000
480	aIFA	1	20	4.416	4.533	3.582	1	29	2	0.48	0.82	0.29	4.26	0.661777	0	37.4286	1	0	0	4	19.8	13020	5820	31380	7980	18180	10980
481	aIFA	1	19.3	3.934		13.173	2	27	2	0.35	0.75			1.69001	0	40.8571	0	0	0	12	22.6			28740	17940	30240	1440
482	cLNS	1	16	11.318		7.229	1	25	2	0.81	3.52			-0.143223	0	38.1429	1	0	0	3	25.3			21000	6600	11400	-28200
483	aIFA	1	14.7	2.302	4.524	2.065	2	26	2	0.64	3	0.8	4.23	0.661777	0	39.4286	1	0	0	9	26.1	22560	15360	18480	11280	24300	17100
484	cLNS	1	17.7	14.891	6.587	5.625	1	25	2	0.61	5.12	0.6	9.06	-0.143223	4	41.5714	1	0	0	9	25.3	18000	9000	11520	6120	9960	-32340
485	cLNS	1	19.7	6.592	4.208	6.784	2	33	1	1.18	15.67	0.64	11.64	0.565779	2	38.4286	1	0	1	12	26.2	24420	19020	12660	6060	13800	8700
486	bMMN	1	17.9	6.439	16.004	5.99	2	23	2	0.52	10.05	0.42	5.89	-0.143223	2	37.5714	0	0	0	9	28	24960	14160	18600	7800	17160	-36840
487	cLNS	1	10.7	4.112	5.118	7.825	1	22	2	0.65	4.74	0.42	0.95	-0.143223	2	42.7143	1	0	0	6	31.4	23400	20700	13620	10620	8880	5280
488	bMMN	1	16.1	5.428		5.549	2	31	2	0.39	8.17			-0.143223	2	32.7143	1	0	0	4	31.4			13800	8400	12000	4800
489	aIFA	1	13	5.609	5.74	8.655	1	35	2	0.42	1.33	0.26	0.22	0.929254	0	41.8571	1	0	0	5	31.1	18720	6120	22560	11760	9780	-43320
490	cLNS	1	14.7	4.073	10.552	9.06	1	27	2	0.67	32.81	0.45	3.73	-0.748224	5	39.5714	1	0	0	6	19.7	15720	-34680	13620	11820	8100	-42300
491	aIFA	1	16.1	6.865	16.368	5.018	2	19	1	0.48	1.52	0.43	2.69	-0.388562	2	38.1429	0	0	0	9	19.8	14580	5580	14940	7740	12420	10620
492	bMMN	1	17.3	5.215	8.38	7.535	2	19	1	0.45	1.05	0.3	2.15	-0.143223	0	41.4286	0	0	0	9	21.8	14940	8940	9780	-33420	7200	-41400
493	bMMN	1	9.7	3.174	7.225	5.239	2	40	2	0.67	1.26	0.31	0.39	1.37078	0	40.1429	1	0	0	8	31.9	21060	10260	12060	10260	21000	12000
494	cLNS	1	19	3.672	7.504	5.428	1	29	2	0.48	8.83	0.6	20.74	1.73425	0	40	1	0	0	12	27.9	18060	8160	14460	1860	22440	10740
495	aIFA	1	15.3	5.078			1	20	2	0.42	4.74					40.1429	1	0	0	0	26.3			9060	5460
496	bMMN	1	14.3	5.111		13.799	2	35	2	0.74	7.98			0.565779	16	35.8571	1	0	0	9	39.3			19560	14160	20400	16800
497	bMMN	1	15.7	6.271	7.829	3.872	1	18	1	0.68	4.97	0.75	11.82	1.73425	0	39	0	0	0	9	23.2	6720	4920	13560	6360	19800	16200
498	cLNS	1	16.6	2.512		3.95	2	29	2	0.88	0.83			-0.143223	0	41	1	0	0	7	24.4			15900	12300	27240	840
499	aIFA	1	15.7	4.517	5.753	6.129	2	23	2	0.55	4.15	0.55	6.79	0.0596367	6	40.4286	0	0	0	9	23.7	12660	9060	15000	11400	3600	-37800
500	bMMN	1	17.1	7.203	8.443	12.976	1	23	2	0.92	51.3	0.23	1.36	0.929254	2	40.2857	1	0	0	3	22.9	17280	10080	12360	5160	8100	2700
501	aIFA	1	17.7	4.751		6.365	1	22	2	0.44	2.34					40	0	0	0	12	24.2			16200	-34200	8400	-49800
502	cLNS	1	14.7	4.969		5.586	2	22	2	0.66	11.26			-0.143223	0	38.8571	0	1	0	12	25.4			20520	16320	15720	6720
503	cLNS	1	17.7	3.985	6.455	2.577	1	36	2	0.5	3.77	0.47	2.47	-0.388667	3	43.5714	1	0	0	3	28.5	14160	6960	20880	13680	12900	5700
504	aIFA	1	18.7	5.633	7.74	5.683	2	18	1	0.93	12.57	0.63	5.27	-0.143223	0	39.5714	0	0	0	7	21.3	20580	9780	12060	1260	22500	13800
505	bMMN	1	14.1	4.346	7.895		1	26	2	0.59	6.14	0.31	2.13	-0.143223	0	40.8571	1	0	0	7	22.8	11700	9900	4020	-37380
506	bMMN	1	14.6	2.761	8.72	3.229	1	36	2	0.49	1.29	0.33	0.88	-0.143223	0	37.7143	1	0	0	12	24.5	13260	7860	19920	9120	19560	8760
507	aIFA	1	13.1	13.825	7.484	4.167	1	19	2	0.59	1.46	0.51	1.28	-0.143223	3	42.1429	0	0	0	6	22.4	25800	11400	21720	-35880	14700	6300
508	cLNS	1	20.1	5.542	9.977	5.976	2	26	2	0.53	2.06	0.46	1.25	-0.143223	2	39.5714	0	0	0	9		12720	9120	18240	2040	17100	1800
509	bMMN	1	16.9	4.719	4.317	3.471	2	28	2	0.32	1.24	0.34	3.35	0.617536	0	39.8571	0	0	0	6	21.7	13740	-25860	15840	8640	11040	2040
510	aIFA	1	17.7	4.08	6.344	3.224	1	18	2	0.75	6.37	0.54	4.59	0.565779	0	38	0	1	0	6	24.4	13560	6360	17100	6300	20280	13080
511	aIFA	1	19.6	2.617	5.208	4.883	1	26	2	0.56	6.16	0.37	1.89	0.565779	0	39.8571	1	0	0	6	35	21960	11160	19620	11520	7080	1680
512	bMMN	1	14.1	4.673	11.698	3.532	1	23	2	0.58	0.57	0.51	1.59	-0.143223	5	37.5714	0	0	0	0	25.6	12360	5160	13140	4140	35220	26520
513	cLNS	1	8.6	4.761	4.968	4.906	2	27	2	0.82	7.26	0.3	0.32	-0.143223	0	40.5714	1	0	0	9	27.6	19800	16200	12540	1740	13920	-35580
514	aIFA	1	11	4.131		3.963	2	36	2	1.23	19.35			0.216334	11	39.5714	1	0	0	9	27.1			8400	4800	22800	10200
515	cLNS	1	11	4.439	7.269		1	27	2	0.67	0.18	0.34	0.63	-0.143223	12	41	1	0	0	9	23.9	24120	15120	23940	16740
516	cLNS	1	8.7	2.601	12.974	9.914	1	33	2	0.86	12.99	0.61	14.13	1.73425	0	38.7143	0	0	0	15	30.3	13380	7980	15240	-35160	19020	9420
517	aIFA	1	18.1	11.093	7.173	6.435	2	30	2	0.79	31.24	0.63	11.68	-0.649365	17	39.1429	1	0	0	7	24	19560	12360	17760	17160	6900	-41700
518	bMMN	1	15	3.955		2.571	1	35	2	0.57	3.24			1.37078	0	40.5714	1	0	0	9	29.5			15120	4320	35400	1200
519	cLNS	1	12.7	2.073	4.559	7.026	2	22	2	0.28	0.56			-0.143223	0	40.4286	0	0	0	4	20.6	30840	9240	16320	10920	4500	-51900
520	bMMN	1	17	2.594	8.103	4.768	2	20	1	0.76	5.97	0.39	0.94	0.216334	0	39.8571	0	0	1	9	21.3	11220	5400	16680	7680	13500	-27900
521	aIFA	1	20.1	2.829	7.478	5.865	1	28	2	0.52	3.01	0.34	1.32	-0.143223	0	39	1	0	0	9	22.9	14880	9480	17760	14160	20400	-26400
522	cLNS	1	16.3	5.123			1	18	1	0.56	3.62			-0.649365	5	33.7143	0	0	0	9	20.3			15240	-35160
523	aIFA	1	19.4	4.035	2.421	3.186	1	24	2	0.38	2.82	0.26	2.95	0.617536	0	40.8571	1	0	0	7	37.5	28920	21720	28740	17940	10320	-32880
524	bMMN	1	15	12.017	7.526	6.231	2	26	2	0.53	0.19	0.59	3.25	0.721538	0	37.8571	0	0	0	12	21.2	25680	20280	12840	9600	18540	2340
525	aIFA	1	14.7	3.044	5.789	5.324	1	18	1	0.94	3.71	0.82	5.74	0.565779	0	40.1429	0	0	0	9	26.8	16020	12420	16260	5460	9360	1560
526	bMMN	1	16.9	1.637	3.444		1	30	1	0.56	2.69	0.35	3.23	1.37078	0	41.4286	1	0	0	5	26.3	14700	7500	13800	12000
527	bMMN	1	16	3.337	8.651	19.543	2	24	2	0.74	6.22	0.34	0.4	-0.374669	6	40.5714	1	0	0	8	24.9	17520	8520	24360	9960	6420	-42180
528	aIFA	1	17.6	6.917	6.679	2.681	1	31	2	0.74	3.8	0.83	8.58	1.37078	0	42	1	0	0	9	30.8	24960	15960	12360	10560	27000	25500
529	bMMN	1	18.6	3.203	8.497	10.815	2	31	2	0.48	6.07	0.81	18.87	-0.143223	0	38.1429	1	0	0	9	23.8	27180	19980	26820	16020	3960	-43440
530	aIFA	1	14.4	13.877	14.282	13.01	1	21	2	1.16	14.11	0.35	4.13	-0.143223	0	38.7143	1	0	1	5	20.7	15960	10560	22740	13140	7200	5400
531	cLNS	1	13.7	6.591	14.795	7.582	1	30	2	0.58	2.09	0.31	1.11	-0.143223	0	39.2857	1	0	0	7	21.4	18300	7500	20160	10560	19200	11400
532	aIFA	1	16.7	4.837	11.267	11.663	2	21	2	1.2	38.17	0.48	3.02	0.617536	0	39.7143	0	1	1	13	21.5	16980	7980	19140	15240	7980	6180
533	bMMN	1	16.4	3.999		6.098	2	25	2	0.57	5.06			-0.143223	3	36.1429	1	0	0	9	20.5			16440	10440	12000	6600
534	bMMN	1	17.6	5.818	8.136	5.344	2	21	2	0.35	3.59	0.25	1.07	-0.649365	0	39.1429	0	0	1	9	20.9	17580	12180	15420	6420	300	-44100
535	cLNS	1	15.3	7.259	6.342	10.11	1	33	2	0.69	11.91	0.53	11.17	1.32654	1	38	1	0	0	12	30.3	27660	11580	20940	4740	20760	3840
536	aIFA	1	20.4	4.91		2.813	2	19	2	0.4	2			0.565779	0	37.4286	0	0	0	9	20.8			17640	9540	12840	5640
537	aIFA	1	17.4	2.805	6.161	7.32	2	27	2	0.48	6.91	0.95	71.59	0.565779	11	38.4286	1	0	0	5	25.1	15540	10140	12420	5220	8100	-36900
538	cLNS	1	14.7	7.319		4.609	2	24	2	0.34	1.56			-0.143223	0	38	1	0	0	8	21.1			21660	16260	28200	4800
539	aIFA	1	12.9	2.83	6.755	1.726	2	31	2	0.66	2.61	0.49	3.33	-0.530428	0	40.1429	1	0	0	6	26.6	23520	14520	20700	15300	25200	19800
540	bMMN	1	13.3	3.103	5.161		2	29	2	0.64	0.72	0.37	1.2	0.565779	1	38	1	0	0	5	20.8	17520	10320	13020	5820
541	cLNS	1	12.6	3.182	10.088	7.267	2	24	2	0.77	1.88	0.43	0.85	0.216334	0	40	1	0	0	2	23.4	13560	9960	17040	11640	24420	13620
542	cLNS	1	20.1	2.983	3.85	4.717	2	25	1	0.43	1.83	0.39	1.44	-0.143223	0	40.1429	0	0	0	9	20.6	21960	-25740	11220	5820	14400	-32400
543	bMMN	1	16.6	5.623		21.581	1	22	2	0.68	1.82			-0.143223	0	37.8571	1	0	0	6	22.2			11220	-33780	4800	-27600
544	bMMN	1	13.7	8.513	13.756	7.621	2	30	2	0.49	1.18	0.39	2.45	-0.143223	0	40	1	0	0	9	19.2	15420	4620	21660	-28740	9900	-32400
545	aIFA	1	20.1	6.808	10.329	7.248	2	25	1	0.56	1.95	0.57	1.18	-0.649365	2	40	0	0	0	9	21.1	12660	7260	15360	9960	9900	2640
546	cLNS	1	15.7	4.183	7.516	3.364	2	25	2	0.66	3.11	0.43	3.74	-0.143223	12	40.4286	1	0	0	16	27.3	16740	9540	13200	-35400	31500	6300
547	cLNS	1	13	7.295	10.316	11.335	1	30	2	0.77	2.08	0.56	1.4	-1.78692	0	40.5714	1	0	0	9	21.9	17700	8700	21360	12360	17760	12360
548	aIFA	1	14.7	5.865	8.964	8.934	1	24	2	0.68	4.28	0.57	6.41	-0.143223	0	39.8571	0	0	0	9	33.8	11460	7860	18060	10860	4500	-38700
549	bMMN	1	7.7	16.562	15.112	11.826	1	25	2	1.16	18.65	0.96	18.74	0.565779	0	38	0	1	0	6	30	23340	12540	15840	10440	9600	-35400
550	cLNS	1	11.9	2.345	6.808	5.129	1	45	2	1.05	2.97	0.56	5.24	-0.649365	7	40.7143	1	0	0	0	26.5	14880	9480	28680	17880	6960	1560
551	bMMN	1	17.6	3.577	8.953	11.052	1	27	2	0.59	5.92	0.36	3.89	0.565779	0	38.2857	1	0	0	6	26.2	13680	8280	19500	10500	6300	-35100
552	aIFA	1	17.9	5.044	11.047	6.53	1	26	2	0.53	8.61	0.47	9.42	0.617536	0	37.2857	1	0	0	9	23.9	13620	6420	12840	3840	5700	-40200
553	aIFA	1	20	5.964		6.922	1	27	2	0.79	5.94			0.0125356	0	38.4286	1	0	1	0	21.4			27780	20580	9780	2580
554	aIFA	1	19	5.495	7.781		2	19	2	0.66	7.15	0.62	10.35	-0.493607	0	39	0	0	0	9	21	14400	6300	11580	7080
555	aIFA	1	20.1	3.944	8.206	4.223	2	20	2	0.53	6.12	0.46	4.1	-0.143223	20	39.4286	1	0	0	8	25.3	12900	9300	10320	7320	5580	-42600
556	bMMN	1	19	5.359	16.53	5.916	2	28	2	0.64	3.85	0.52	1.96	1.73425	0	39.5714	1	0	0	10	36	16860	6060	12300	3300	15000	6000
557	bMMN	1	13.4	3.643	9.592		2	26	2	0.58	4.46	0.28	1.9	0.565779	9	40.1429	1	0	0	0	26.6	14580	9180	14100	6900
558	cLNS	1	14.7	2.485			1	19	2	0.53	2.96			-0.143223	1	39.5714	0	0	0	9	28.7			22140	14940
559	aIFA	1	18.6	6.128		9.227	2	28	2	0.81	1.91			-0.649365	0	43.1429	0	0	0	5	24.6			20040	7440	4860	-37800
560	bMMN	1	15.7	3.797	8.32	5.78	1	29	2	0.58	5.25	0.55	5.66	-0.143223	0	41.5714	1	0	0	9	26.9	16740	11340	15480	8280	16320	9120
561	bMMN	1	19.6	5.393	10.043	6.117	1	21	1	0.52	1.24	0.53	19.69	-0.143223	0	39.5714	0	0	0	9	25.6	20460	15060	18900	3600	16320	7320
562	bMMN	1	19	3.516	8.115	6.856	2	23	2	0.65	1.35	0.42	1.48	0.423112	1	39.8571	0	0	1	8	21.5	12960	7560	25560	21960	12480	8880
563	cLNS	1	12.7	3.059	8.389		1	21	2	1.25	4.68	0.55	1.95	-0.143223	1	40	1	0	0	9	23.4	18840	11640	16500	9300
564	aIFA	1	13.9	1.323	5.753	5.004	1	33	2	0.64	2.9	0.6	3.61	0.565779	0	40.2857	0	0	0	9	29.6	27360	7560	25020	19620	23700	9300
565	cLNS		12.6	3.591	5.09	5.001	1	18	2	0.83	10.22	0.6	6.15	0.0596367	1	39.2857	0	0	0	8	26.4	18360	11160	24360	20760	16200	12600
566	bMMN	1	10.6	5.358	6.907	4.023	2	31	2	0.7	4.94	0.28	3.05	1.37078	0	40.5714	1	0	0	9		16980	9780	21300	12300	20820	10020
567	bMMN	1	16.6	5.322	19.391	14.292	2	24	2	0.42	0.83	0.33	0.94	0.617536	0	39.4286	0	0	0	9	18.5	13140	11340	15120	6120	11400	8700
568	cLNS	1	8.7	3.497	8.917	9.415	1	21	2	0.75	2.32	0.29	2.47	0.617536	0	40.4286	0	0	0	7	21.7	14520	-32280	12480	-34320	8400	4800
569	cLNS	1	20.6	6.785	6.432	4.257	2	21	2	0.64	0.04	0.35	0.01	-0.143223	0	40.5714	0	0	0	4	23.3	19380	12180	19020	11820	11940	4740
570	cLNS	1	19	4.294	10.396	7.103	1	28	2	0.42	2.17	0.42	1.79	-0.445155	0	39.4286	1	0	1	9	23.9	14220	-37980	12120	8040	13200	6000
571	aIFA	1	14	4.125	6.209	8.995	2	27	1	0.57	2.27	0.55	1.28	-0.143223	0	39.1429	1	0	0	5	23.3	25260	21660	15360	9960	3120	-38280
572	cLNS	1	13.9	4.975	9.623		2	24	2	0.61	0.62	0.46	1.36	0.617536	0	41.2857	0	0	0	9	26.1	14580	9180	16080	10680
573	aIFA	1	8.9	4.246	7.684	6.327	1	24	2	0.87	0.62	0.32	0.63	0.661777	0	39	1	0	0	9	17.9	17340	13440	22920	7320	20400	5100
574	bMMN	1	13.6	3.12	8.468	3.798	1	23	2	1.44	56.93	0.75	3.98	1.32654	0	39.1429	1	0	0	0	20.7	23760	20160	17400	8400	15600	6300
575	bMMN	1	13.6	3.072	13.884		1	23	2	0.58	3.53	0.37	6.86	0.565779	0	40.4286	0	0	0	9	23.3	6300	4500	13200	11400
576	cLNS	1	18.9	6.018	9.699	6.915	1	29	2	0.58	2.53	0.41	3.01	0.617536	0	39	1	0	0	19	26.3	13740	10140	12900	8700	9000	3600
577	bMMN	1	12.1	3.892	7.131	4.042	2	30	2	1.42	48.74	0.29	2.26	0.661777	0	40.5714	1	0	0	9	26.6	15720	10320	15660	10260	9840	1440
578	aIFA	1	14.3	7.322	9.157	8.698	1	24	2	0.51	4.04	0.36	2.43	0.155635	0	38.4286	1	0	0	7	18.3	11040	16440	12780	9180	9000	-30600
579	cLNS	1	15	3.833	8.68	7.635	1	20	2	0.65	0.54	1	10.72	0.155635	0	39.8571	0	0	0	7	18.1	18660	9660	12720	9120	14400	-36000
580	bMMN	1	18.6	4.068	8.375	6.425	1	38	2	0.37	2.25	0.42	0.57	0.0596367	0	37.8571	1	0	0	9	20.3	18660	11460	20700	11700	16320	1920
581	aIFA	1	15	5.648	12.676	12.422	1	25	2	0.45	1.43	0.46	2.75	-0.143223	0	41.4286	1	0	0	9		12240	8640	13080	7680	2580	-49620
582	cLNS	1	18.9	4.061			2	19	1	0.64	54.94			-0.649365	14	39.5714	1	0	0	5	27.8			20760	17160
583	bMMN	1	12.6	2.682	10.921		1	30	2	0.59	4.16	0.39	7.15	0.661777	2	41.8571	1	0	0	9	20.7	23100	12300	20220	9420
584	bMMN	1	11	12.422	13.263	4.739	2	35	2	0.55	2.45	0.54	10.91	-0.143223	0	40.2857	1	0	0	9	21.6	15120	6120	16320	3720	24240	13440
585	cLNS	1	19	3.348	5.962	7.852	1	18	2	0.5	0.62	0.52	1.48	-0.492563	2	40.1429	0	0	0	0	25.8	23700	16500	17340	13740	7800	-39000
586	cLNS	1	18.7	6.349	6.5	6.445	1	28	2	0.68	34.35	0.33	3.21	-0.143223	0	41	1	0	0	0	22.7	15300	11700	19260	12060	7200	-32400
587	cLNS	1	19.7	3.328		7.684	2	26	2	0.36	1.69			0.0125356	0	36.7143	1	0	1	9	28.7			20640	9840	12600	4800
588	aIFA	1	15	4.749	7.034	4.638	2	37	2	0.51	1.96	0.44	1.59	-0.649365	1	38.4286	1	0	0	4	22.1	15060	9660	12840	9240	15180	-30720
589	cLNS	1	15.6	2.293	11.185	10.108	2	19	2	0.56	3.58	0.47	10.97	-0.143223	0	37.8571	0	0	0	6	27.4	14220	12420	25320	23520	10980	9180
590	bMMN	1	14	2.696	5.829	4.911	2	22	2	0.7	4.49	0.38	0.85	0.565779	0	38.5714	1	0	0	7	27.2	12900	5700	12420	-23580	7500	-37500
591	aIFA	1	20	6.549		4.35	1	23	2	0.76	5.77			-0.143223	0	40.1429	1	0	1	6	21.5			10800	5400	10800	2400
592	aIFA	1	18.7	4.015	5.279	7.144	1	33	2	0.45	6.44	0.3	3.62	-0.530428	6	40	1	0	0	6	21.1	13980	6780	14520	10920	16200	9000
593	bMMN	1	14.7	3.202	9.479	6.537	2	25	2	0.62	12.2	0.32	3.53	-0.143223	0	39.5714	1	0	0	9	25.2	18360	6360	22440	15240	16800	6000
594	bMMN	1	18.6	7.145	8.869	6.157	1	21	2	0.83	12.14	0.91	13.55	-0.143223	0	40.8571	0	0	0	8	24.4	22680	10080	13620	12720	41700	36600
595	aIFA	1	17	4.341	8.173	4.189	2	20	2	0.7	11.95	0.25	2.85	-0.143223	0	41.2857	0	0	0	9	24.4	21780	16380	21660	12660	23040	-25560
596	cLNS	1	17.6	4.218	7.166		2	18	2	0.52	1.84	0.33	1.47	0.565779	0	38.8571	0	1	1	9	20.3	15060	11460	12060	6660
597	aIFA	1	8.7	4.052	7.474	6.629	2	25	2	0.85	1.92	0.49	4	0.661777	0	39.5714	1	0	0	9	28.1	20520	6120	13980	-34620	23340	19740
598	bMMN	1	17	4.031	7.055	8.705	2	24	2	0.86	2.18	0.22	0.22	1.57499	0	40.1429	0	1	0	11	21.5	32100	21300	27180	12780	25800	1800
599	bMMN	1	18.7	6.35	8.378	7.441	1	37	2	0.35	1.12	0.27	0.59	0.423112	2	42.2857	1	0	0	6	24.7	22500	2700	31860	6660	8100	-35100
600	aIFA	1	18	7.006	6.664	6.549	2	35	2	0.43	2.24	0.3	1.49	1.57499	1	37.8571	0	0	0	12	18.3	15540	10140	14760	9360	17100	11700
601	cLNS	1	15.6	2.207	7.775	5.036	1	28	2	0.53	7.89	0.43	2.48	0.617536	2	41.4286	1	0	0	9	32.3	15600	-29400	22080	7380	19200	4800
602	aIFA	1	15.6	4.407	14.709	4.873	1	31	2	0.72	7.78	0.38	1.94	0.661777	0	38.2857	1	0	0	9	28.1	12000	6600	14760	7560	19080	-29520
603	cLNS	1	13.7	2.355	5.387	5.531	1	25	2	0.8	7	0.55	3.48	-0.649365	4	39	1	0	0	6	32.7	16800	6000	14160	-25440	6420	-42180
604	cLNS	1	12.9	4.471	7.863	6.629	2	32	2	0.53	2.18	0.4	0.67	0.617536	0	36.8571	1	0	0	9	34	16920	6120	19440	-23760	14460	5460
605	bMMN	1	17.7	5.809	7.425	3.049	2	35	2	0.43	3.31	0.37	1.75	0.780714	2	39.8571	1	0	0	0	25.3	23400	9000	25440	14640	40260	13260
606	cLNS	1	17.7	5.314	5.755	10.224	2	19	2	0.35	0.36	0.77	27.98	-0.143223	0	38.8571	0	0	0	8	19.9	30600	2700	21660	3660	120	-49380
607	aIFA	1	17.1	3.987	6.316	7.625	2	35	2	0.4	1.16	0.32	0.54	0.565779	8	38.1429	1	0	0	0	25.3	18480	7680	14700	3900	4380	-42420
608	cLNS	1	17.7	4.524	5.51	8.003	1	28	2	0.52	16.77	0.34	5.45	-0.748224	0	40.7143	1	0	1	9	23.4	13020	9420	14880	9480	12000	-25800
609	aIFA	1	9.7	4.782	12.548	6.259	1	20	2	0.49	0.36	0.34	0.63	-0.649365	0	40	1	0	0	6	22.9	14580	9180	12720	9120	7260	5460
610	bMMN	1	12.6	1.835	2.154	5.995	2	29	2	0.57	1.32	0.51	15.94	0.565779	2	40.7143	1	0	0	9	19.6	24180	9780	17100	13500	13260	9600
611	aIFA	1	23.3	10.023		9.877	2	22	2	0.59	15.83			0.565779	0	39.4286	1	0	0	5	24.8			9720	6120	10440	6840
612	cLNS	1	20.1	1.174	1.241	0.981	1	34	2	0.51	30.25	0.36	5.84	0.617536	6	41.1429	1	0	0	0	22	22200	7800	18000	3600	13200	-30000
613	bMMN	1	18	10.946	9.341	5.563	1	20	2	0.49	3.04	0.35	1.38	0.661777	0	38	0	0	1	9	24.1	12720	7320	10920	5520	23520	9000
614	bMMN	1	15.6	4.03	7.189	5.961	2	36	2	0.62	3.46	0.5	1	-0.143223	1	40	1	0	0	0	21.4	13380	6180	15360	8160	18360	-30240
615	cLNS	1	16.7	5.677	10.163	1.239	2	30	2	0.73	7.35	0.44	11.45	1.32654	0	42.4286	0	1	1	9		17100	4200	15720	4920	31740	7200
616	cLNS	1	13.6	11.165		14.365	1	26	2	0.54	14.22			-0.748224	5	38.8571	1	0	0	8	23.6			16860	4260	9000	-45000
617	aIFA	1	15	4.607	8.764	4.022	1	30	2	0.59	6.06	0.27	0.78	0.565779	0	36.7143	1	0	0	8		16860	4260	19560	5160	46920	30720
618	bMMN	1	15	3.84		5.774	2	29	2	0.57	3.28			0.565779	0	38.8571	0	0	0	9				13020	7620	14580	1980
619	aIFA	1	12	4.84	10.289	7.922	1	35	2	0.64	0.99			0.661777	1	40.7143	1	0	0	6		24540	10140	22860	13860	17100	-36900
620	cLNS	1	14.7	4.65	6.004	3.603	1	34	2	0.74	7.5	0.43	2.12	1.37078	0	38.2857	1	0	0	9	33.1	25920	15120	16080	3480	27600	18600
621	cLNS	1	15.7	6.351	9.208	10.421	1	27	2	0.86	41.85	0.57	8.94	1.32654	0	38.2857	0	1	0	9		24120	16920	11580	7080	6000	1800
622	aIFA	1	16.6	6.735		5.233	2	26	2	0.59	3.82			-0.143223	0	36.1429	1	0	0	7				10920	7320	26100	300
623	bMMN	1	19.6	4.076	7.863	4.987	1	28	2	0.33	1.13	0.27	0.83	1.69001	3	40.7143	1	0	0	9	61.9	16440	3840	23760	9360	12600	10800
624	cLNS	1	18.6	7.68	7.648	6.234	2	25	2	0.5	7.86	0.45	3.12	-0.143223	5	39.1429	1	0	1	9	26.3	16920	13320	22260	15060	10560	-29640
625	aIFA	1	12	4.935		4.77	1	23	2	1.33	19.58			-0.143223	0	34.5714	0	0	0	8	24.1			14460	12660	19800	5400
626	bMMN	1	16.6	2.414	7.512	4.623	1	29	2	0.45	0.73	0.29	0.24	0.929254	0	41	1	0	0	11	21.2	19860	10860	16020	11400	27900	4260
627	cLNS	1	19.6	4.896	8.95	8.693	2	24	2	0.51	9.04	0.45	3.29	-0.143223	3	38.4286	1	0	1	7	30.9	7500	300	21360	17760	9000	-35100
628	bMMN	1	12.6	3.858	6.557	12.897	2	22	2	0.76	18.27	0.43	2.11	-0.143223	2	39.1429	1	0	0	9		26040	15840	18000	10800	900	-45300
629	bMMN	1	9	5.476	5.75	4.559	2	33	2	0.79	1.58	0.46	5.79	0.565779	0	36.2857	1	0	0	9		10920	9120	15960	12360	13560	6360
630	aIFA	1	17	5.787	8.478	5.439	1	20	2	0.52	4.91	0.33	0.56	-0.143223	3	39.7143	0	1	0	9		15900	9600	16080	12180	10560	6900
631	cLNS	1	20.6	7.723	7.299	7.003	1	19	1	0.64	1.9	0.24	0.05	0.0596367	0	38.8571	0	1	1	12	20.8	23340	12540	15600	8400	13200	6000
632	cLNS	1	12	2.452	11.946	2.561	1	30	2	0.42	0.25	0.26	0.58	-0.143223	12	39.2857	1	0	0	4		15420	11820	14760	5760	28500	21000
633	aIFA	1	14	9.879		6.638	1	20	2	0.47	0.83			-0.629287	0	38.4286	1	0	0	6				22680	19080	15240	8040
634	aIFA	1	16.7	4.514	11.259	5.219	2	43	2	0.22	0.1	0.11	0.02	-0.649365	14	39.8571	1	0	0	5	19.4	17640	11340	30420	7020	22620	2820
635	aIFA	1	15.7	3.581	7.097	6.288	2	28	2	0.36	3.39	0.23	1.27	-0.143223	0	40.4286	1	0	0	8	29.9	20400	6000	15120	11520	11760	600
636	bMMN	1	13	4.309	8.885	6.92	1	37	2	0.66	8.09	0.47	6.88	-0.143223	2	38	1	0	0	15	36.3	19860	14460	18240	5640	7380	-33120
637	cLNS	1	15.6	3.327	14.507	15.524	1	19	2	0.99	4.69	0.54	3.52	0.661777	0	40	0	1	0	6		14100	10500	16920	13320	3960	-53640
638	aIFA	1	12	2.459	6.373	5.043	2	24	2	0.61	0.42	0.48	1.69	0.565779	1	39.7143	0	0	0	5	20.5	12180	6780	15120	11520	15420	11820
639	aIFA	1	14.4	3.696	8.381	4.739	2	38	2	0.91	9.87	0.43	3.89	-0.143223	15	38.8571	0	0	0	12	32.7	14580	1680	29700	5400	9000	-29460
640	aIFA	1	12.7	3.369	4.139	5.988	2	29	2	0.49	1.22	0.35	1.64	0.661777	2	38.8571	1	0	0	7	28.1	21600	12600	24000	15000	19860	10860
641	aIFA	1	8.7	3.398	9.443	10.071	2	36	2	0.66	2.4	0.33	1.4	0.565779	0	41.1429	1	0	0	6	25.8	14520	10920	14640	11040	10800	-39600
642	bMMN	1	15.6	3.326	10.603	4.672	2	37	2	0.64	10.01	0.35	1.42	-0.143223	4	37.5714	1	0	1	4		15420	4620	21120	13920	20100	9300
643	bMMN	1	20.6	4.532	4.683	5.03	1	31	2	0.72	15.91	0.65	5.49	1.37078	17	40.2857	1	0	0	9		22560	19860	19140	6540	9600	-42000
644	aIFA	1	15.6	4.218	9.979	9.674	1	38	2	0.39	0.21	0.44	0.26	-0.143223	0	41.1429	0	0	0	9		11700	-33300	16560	9360	12660	-42540
645	bMMN	1	20.7	6.773	7.272	4.042	1	30	2	0.66	2.37	0.47	0.81	0.661777	0	39.4286	1	0	0	12	19.2	20520	13320	13680	8280	18900	8400
646	bMMN	1	22	13.417	9.574	7.557	2	20	2	0.57	9.66	0.65	5.07	0.565779	0	37.7143	0	0	1	11	21.1	13500	8100	12780	9180	23280	17880
647	cLNS	1	13.9	2.486	6.036	3.837	1	23	2	0.55	1.07	0.46	0.95	-0.0242858	0	39	1	0	0	12	20	16020	7920	17940	-27960	35040	4440
648	cLNS	1	17.6	4.469	8.352	6.027	1	29	2	0.7	1.01	0.38	0.31	-0.530428	5	38.5714	1	0	0	4	20.7	19020	11820	17460	8460	24900	16500
649	aIFA	1	16.7	6.889	8.437	7.781	2	29	1	0.52	0.83	0.47	0.35	-0.143223	0	40.5714	0	0	0	12	24.9	15060	-33540	10140	-29460	9600	-42660
650	cLNS	1	15.7	4.849	9.076	7.54	1	28	2	0.76	5.69	0.67	5.33	0.661777	0	38.2857	1	0	0	9	28	12840	7440	13140	7740	4320	-35340
651	bMMN	1	21	5.677	8.345	6.699	1	24	2	0.79	10.24	0.68	7.32	-0.649365	8	44.1429	1	0	0	6	31	18480	5880	24180	6180	17580	-40020
652	bMMN	1	17.1	3.804	5.289	5.504	1	28	2	0.7	2.06	0.57	4.37	1.69001	0	39.5714	1	0	0	12	22.5	17520	6720	24120	15120	19800	15600
653	bMMN	1	20.6	4.64	8.178	3.281	2	19	2	0.8	11.24	0.91	14.07	-0.143223	6	39.5714	0	0	1	13	31	11880	6480	13860	12060	15240	840
654	aIFA	1	18.6	5.814	10.868	5.796	1	25	2	0.53	2.45	0.3	0.65	1.37078	0	39.8571	0	0	0	0	21.6	14280	7080	15180	6180	17820	5220
655	bMMN	1	13.1	3.613	10.063	8.113	1	29	1	0.74	1	0.44	3.42	-0.143223	12	41.4286	1	0	0	8	23.2	13260	-33540	16620	-33780	720	-29280
656	aIFA	1	17.9	4.782	12.171	3.805	2	28	2	0.37	0.81	0.36	2.55	0.565779	0	40.4286	1	0	0	9	21.6	24780	3780	23280	11280	21300	-36300
657	bMMN	1	14.7	1.376	5.562	1.937	2	23	2	0.48	0.82	0.4	4.75	-0.143223	0	42	1	0	0	3	19.9	12960	6960	22620	13620	9900	-31500
658	bMMN	1	16	5.392	10.151	5.65	1	20	1	0.62	1.43	0.45	1.67	0.060987	0	40.1429	0	0	0	5	20.7	16860	7860	21900	5700	11400	-35400
659	cLNS	1	19.6	2.819	8.563		1	20	2	0.41	0.51	0.31	0.46	1.37078	0	40	0	0	0	9	28.8	12180	6780	26700	22440
660	aIFA	1	16.7	4.168	6.977	3.925	1	26	2	0.44	2.13	0.34	0.9	1.37078	6	39.5714	0	0	0	9	22.7			15720	12120	12780	1980
661	cLNS	1	16	1.506	5.292	2.99	1	26	2	0.67	3.11	0.34	0.47	-0.143223	0	39.8571	0	0	1	9	21.9	15600	4800	25680	13080	18600	10200
662	cLNS	1	20.1	4.225	7.671	8.543	1	21	2	0.59	10.39	0.45	2.7	-0.143223	0	39.5714	1	0	0	6	25	12600	9000	16680	5880	10500	-30900
663	bMMN	1	20	4.721	7.412	2.873	2	18	2	0.51	7.23	0.38	3.39	0.661777	7	39.7143	0	1	0	8	22.2	13800	6600	26520	21120	21300	2100
664	aIFA	1	11.7	13.687	1.592	4.124	2	29	2	0.66	3.43	0.47	1.74	1.32654	0	38.8571	1	0	0	9	33	20700	8100	17400	6600	31200	15000
665	cLNS	1	14	2.954	6.275	2.297	2	26	2	0.45	4.46	0.39	4.21	-0.143223	0	40.1429	1	0	0	9	21.1	15780	6780	17640	1440	15420	2820
666	aIFA	1	18.1	6.187	6.066	5.232	1	19	2	0.57	0.77	0.83	25.89	-0.143223	0	38.7143	0	0	0	13	21	20880	11880	16200	7200	22800	16500
667	cLNS	2	17.6	9.777		7.737	1	22	2	0.64	5.97			-0.143223	0	35.2857	0	0	0	4	30			15060	11460	4200	-21000
668	cLNS	1	15.7	4.142	9.864	4.115	1	28	2	0.42	2.24	0.33	4.38	0.565779	3	38.8571	1	0	0	3	21	14460	7260	15840	6840	29580	6180
669	aIFA	1	11.6	2.148	7.173	7.609	2	30	2	0.94	14.05	0.38	5.46	-0.143223	0	37.8571	1	0	0	6	37.1	13560	2160	13200	11400	9900	4200
670	bMMN	1	18.6	3.308	7.265	5.273	1	29	2	0.78	1	0.49	0.23	-0.143223	0	43.4286	1	0	0	9	27.7	17580	8580	17400	5100	12600	5400
671	cLNS	1	12.4	3.263	4.106	1.631	2	22	2	0.88	5.83	0.32	2.48	-0.748224	0	42.4286	1	1	0	6	23	11520	720	9180	1980
672	aIFA	1	13	3.874	3.31	4.869	2	28	2	0.54	2.68	0.42	1.13	0.565779	0	39.5714	1	0	0	3	23.9	16980	6300	17580	10380	20640	8940
673	cLNS	1	9.6	4.433		5.861	1	35	2	0.77	15.81			-0.143223	0	34.5714	1	0	0	9	33			18120	12720	9600	2400
674	cLNS	1	12	2.867	12.25	6.601	1	31	2	0.66	7.12	0.94	1.48	-0.143223	0	39.1429	1	0	0	11	26.4	17280	8280	15780	10380	16200	1320
675	bMMN	1	21	2.412	6.175	2.502	2	34	2	0.44	0.38	0.54	0.81	0.769989	0	40.1429	1	0	0	9	32.3	17700	6900	18000	9000	22320	13320
676	bMMN	1	15.7	1.715	6.735	4.401	2	30	2	0.63	7.42	0.46	2.69	1.37078	0	39.5714	1	0	0	6	34.9	21540	4140	30420	8220	16500	1200
677	cLNS	1	14.7	3.669		3.369	2	34	2	0.79	7.41			0.769989	0	35.8571	1	0	0	12	22			15900	7200	26700	19500
678	bMMN	1	14.4	4.96	16.934	9.808	2	21	2	0.55	0.93	0.42	1.58	-0.143223	0	39.7143	0	0	0	9	17.2	15000	4200	15600	12000	13860	10260
679	aIFA	1	11.7	3.557	14.621	5.632	2	29	2	1.1	17.94	0.5	7.56	0.925336	0	39.7143	0	0	0	12	26.3	11760	4560	12000	8400	19020	13620
680	aIFA	1	17.9	7.3	11.808	9.733	1	35	2	0.55	1.38	0.49	1.78	1.69001	0	38.2857	0	0	0	12	29.7	14520	-30480	15180	7980	10920	3720
681	cLNS	2	16.3	10.221	8.457	8.682	2	32	2	0.52	2.32	0.49	9.32	1.73425	2	37.4286	1	0	0	6	22.3	26100	18900	9300	-300	15000	-35400
682	bMMN	1	13.9	6.012	9.255	7.536	2	32	2	0.57	3.02	0.23	0.78	0.216439	6	40.2857	1	0	0	6	23.9	16380	9180	17520	4920	13440	6240
683	aIFA	1	20.1	8.564	14.525	4.981	2	21	2	0.46	0.14	0.41	1.7	-0.143223	0	39.5714	0	0	0	9	23.7	24240	13440	19440	6840	15900	11100
684	aIFA	1	12.4	3.342	5.665	4	2	34	2	0.82	3.64	0.34	0.98	-0.143223	8	42.2857	1	0	0	0	27.2	16920	9720	16260	12660	19800	-28800
685	cLNS	1	18	3.77	9.199	3.802	1	28	2	0.61	2.58	0.49	1.36	1.32654	0	39.1429	1	0	0	9	29.7	21360	11640	15960	6960	17400	-27600
686	bMMN	1	16.9	4.308	5.828		2	24	2	0.7	11.69	0.47	5.92	-0.143223	2	38.2857	0	0	0	9	17.2	19680	4080	16260	10860
687	bMMN	1	20.1	4.179	5.081	3.998	1	39	2	0.9	24.73	0.37	2.82	-0.143223	3	39.4286	1	0	0	1	32.7	16260	9060	18540	9540	22500	11700
688	aIFA	1	17.6	5.242	11.878	3.264	2	24	2	0.34	3.48	0.52	13.21	0.617536	6	40.8571	1	0	0	9	20.1	15780	10380	16200	5400	25320	17820
689	aIFA	1	11.9	3.735	6.562	5.821	2	28	2	0.88	4.54	0.32	1.01	-0.143223	0	40	1	0	0	9	23.4	20700	15300	12600	7200	11400	2400
690	bMMN	1	17	2.768	7.084		1	20	2	0.58	1.98	0.44	1.47	1.32654	0	40	0	0	0	9	22	12540	-4560	16080	13380	12600	5400
691	aIFA	2	18.6	0.239		8.905	2	23	2	0.54	6.36			0.617536	0	37.7143	1	0	0	9	24.9			27360	20160	4860	1260
692	bMMN	1	13.7	3.632	15.519	4.738	1	30	2	0.73	0.94	0.42	0.37	0.0125356	0	40.1429	1	0	0	8	26.3	13740	1140	15180	7980	10800	-36000
693	aIFA	1	12.6	1.975	9.869	10.156	1	22	2	0.7	8.48	0.53	11.78	0.661777	0	40	1	0	1	9	22.2	12120	10320	23700	18300	7200	-30600
694	bMMN	1	17.6	5.217	2.861	11.704	1	29	2	0.58	2.8	0.52	3.94	1.73425	0	39.2857	1	0	0	9	27.6	13740	8340	12480	10680	4920	-38280
695	aIFA	1	12.7	2.168	3.499	3.611	1	27	2	0.49	0.86	0.53	4.13	-0.649365	15	39.4286	1	0	0	5	25.4	14760	9360	26100	20700
696	aIFA	1	19.7	8.802	9.3	8.65	1	34	2	1.12	50.47	0.36	1.25	1.69001	9	40.2857	0	0	0	9	19.6	14340	5340	20400	15000	19320	12120
697	bMMN	1	17	4.645	5.335	6.634	1	28	2	0.47	4.65	0.37	5.48	1.73425	0	39.5714	0	0	0	14	29.5	24540	13440	12360	3960	14400	10800
698	aIFA	1	16.7	4.194	6.809		2	25	2	0.64	4.33	0.35	2.36	0.661777	0	39.7143	0	0	0	9	24.9	26220	7020	21300	8700	29820	1500
699	cLNS	1	12.7	1.926	16.604	12.486	2	31	2	0.6	2.87	0.38	1.68	0.565779	0	42.1429	0	0	0	9	27.3	13680	-34920	17940	8940	8160	-32700
700	bMMN	1	20.6	4.836	8.538	12.735	2	26	2	0.45	2.78	0.29	3.38	0.661777	0	41.1429	1	0	0	6	24.5	17340	11940	22800	6600	2700	-43200
701	aIFA	1	12.7	2.795	5.414	3.908	2	35	2	0.82	4.05	0.33	0.72	1.37078	3	41.1429	1	0	0	15	23.1	16320	5520	17160	10440	18000	14400
702	bMMN	1	15.7	3.569	11.099	5.757	1	20	2	0.38	15.75	0.27	6.45	0.565779	0	40.5714	1	0	0	0	30.7	16680	9480	18240	11040	6180	-29820
703	cLNS	1	11.9	3.073	11.34	16.235	2	29	2	0.48	1.43	0.44	1.54	-0.143223	0	41.1429	1	0	0	6	23.5	17460	10260	18120	10920	11700	-38700
704	bMMN	1	14.7	2.254	6.678	2.747	1	22	2	0.61	1.79	0.46	0.65	0.661777	0	40.2857	0	0	0	10	21.6	20460	15060	16800	15000	29760	4560
705	bMMN	1	17	2.081	7.245	4.929	1	28	2	0.59	3.17	0.33	0.9	-0.143223	3	38.2857	1	0	0	9	35.4	13140	5940	18000	8100	14400	7200
706	cLNS	1	21.7	5.231	17.944	3.563	2	20	2	0.36	4.65	0.56	10.53	-0.143223	0	38.2857	1	0	0	8	20.8	18900	15300	16920	7920	39300	26700
707	aIFA	1	14.7	0.366	7.127	6.108	2	29	2	0.65	6.93	0.34	6.05	1.37078	0	38.1429	1	0	0	12	30.8	15480	6480	11580	7980	10320	3120
708	bMMN	1	17.7	6.353	11.673	14.255	1	18	2	1.14	51.03	0.53	1.24	0.661777	2	41.2857	0	0	1	6	22.3	13440	9840	12780	9180	2340	-30960
709	cLNS	1	18	3.945	6.497	4.999	1	23	2	0.81	5.44	0.62	2.63	0.617536	0	42	0	0	0	9	25.7	19440	10440	16980	9780	19440	10440
710	cLNS	1	13	3.764	6.997	7.012	2	18	2	0.65	1.26	0.24	0.7	0.274572	0	38.2857	0	0	0	5	22.1	15600	1200	26160	18960	14220	1320
711	cLNS	1	19.7	0.972	5.09	5.812	1	22	2	0.92	9.67	0.29	1.71	0.565779	5	39.8571	1	0	0	9	25.3	11700	-36900	13860	4860	18120	3720
712	aIFA	1	14.6	1.969	8.28	5.593	1	22	2	0.42	0.84	0.37	0.65	-0.143223	4	39.7143	0	0	0	7	27	16320	1920	32340	28740	21600	1800
713	aIFA	1	16.1	3.695	7.649	4.778	2	22	2	0.4	1.96	0.28	0.86	0.617536	0	39.2857	0	0	0	9	22.4	10800	8400	17280	6480	9180	-38520
714	aIFA	1	20.7	8.199	6.706	10.848	1	28	2	0.71	11.93	0.56	10.24	1.32654	0	39.1429	1	0	0	12	33.2	17940	7140	17640	6840	11520	-43080
715	cLNS	1	13.7	6.3	11.784	7.291	2	24	2	0.49	2.03	0.37	1.77	0.617536	0	43.5714	0	0	0	13	21.4	14760	-30240	13920	-32880	13260	6060
716	cLNS	1	19.1	5.053	9.54	5.171	1	28	2	1.31	7.67	0.29	3.36	1.37078	0	39.4286	1	0	0	9	24.2	10260	6660	15480	8280	25800	25800
717	aIFA	1	13.7	6.366	9.608	9.387	1	28	2	0.74	9.5	0.64	7.45	0.565779	0	38.7143	1	0	0	12	30.5	16320	5520	18900	11700	14400	300
718	aIFA	1	12.7	2.793	7.441	5.53	2	31	2	0.73	1.36	0.38	1.04	1.69001	3	42.4286	0	0	0	14	26.5	21540	7440	15120	10320	16920	5400
719	aIFA	1	17.7	4.425	7.394	3.953	2	32	2	0.73	49.09	0.36	8.57	-0.143223	0	39.1429	1	0	0	6	30.9	25080	7080	20700	6300	15120	-42480
720	bMMN	1	17	6	9.168	17.099	2	20	2	0.66	2.14	0.42	0.51	-0.143223	10	40.4286	0	0	1	6	19.2	19620	12420	19680	10680	3900	-37980
721	bMMN	1	20.6	6.318	7.449	5.551	2	18	2	0.81	10.88	0.43	2.76	0.661777	0	38.2857	0	0	1	8	24	16560	9360	17100	6300	10740	7140
722	bMMN	1	18.7	8.024	12.178	19.874	2	23	2	0.41	0.85	0.35	2.01	-0.143223	0	39.1429	0	0	1	8	21.6	25320	7320	21540	13440	19320	1020
723	cLNS	1	20	1.899	3.48	3.827	1	35	2	0.32	0.93	0.28	1.04	0.155635	0	41.4286	1	0	0	9	21.4	20340	14940	25080	17880	16200	7200
724	cLNS	1	19	1.969		10.728	1	22	2	0.46	1.02			-0.649365	3	33.7143	1	0	0	6	19.4			20640	13440	3600	-28800
725	cLNS	1	15.7	5.167	9.854	7.113	2	23	2	0.68	2.46	0.34	1.39	0.617536	0	41.1429	0	0	0	12	20	18180	14580	20820	17220	2160	-41040
726	bMMN	1	12	2.403	7.003	4.613	1	24	2	0.66	1.38	0.25	1.07	0.617536	0	41.5714	1	0	0	7	23	13860	10260	23640	9240	17460	9900
727	bMMN	1	9.7	5.41	10.572	9.325	2	29	2	0.67	0.39	0.52	0.98	-0.143223	0	40	1	0	0	2	19.4	13200	-900	19680	14280	4500	-33300
728	bMMN	1	20.6	5.487	8.948	3.7	2	22	2	0.42	2.55	0.3	0.45	0.0596367	0	40.8571	1	0	0	9	19.4	14760	9360	22560	9960	12540	9540
729	cLNS	1	16.7	13.5	10.107	16.204	2	29	2	0.62	11.04	0.44	3.01	1.37078	0	40.4286	0	0	0	15	25.1	18840	9840	20220	5820	5760	-39240
730	cLNS	1	13.7	1.716	10.822	17.764	1	37	2			0.41	34.71	0.661777	0	41	1	0	0	6	21.5	9180	3780	22860	10260	3900	1200
731	aIFA	1	13	3.662	8.4	8.205	2	38	2			0.26	0.25	1.73425	0	39.1429	1	0	0	0	22.1	15540	8340	16980	9780	5820	-26580
732	cLNS	1	19.6	3.578	1.926	5.988	1	20	2	0.45	0.25	0.36	0.13	-0.143223	0	37.5714	0	0	0	6	20.6	15420	8220	17520	-34680	7200	-39600
733	cLNS	1	20.6	3.97	6.745	8.8	2	24	2	0.46	4.36	0.5	4.5	-0.143223	1	40.1429	0	0	0	13	22.8	22920	16620	9540	6840	2460	1560
734	cLNS	1	17.1	5.311	9.489	5.13	1	26	2	0.47	1.1	0.38	1.81	-0.530428	0	39.7143	0	0	0	9	22.8	12480	10680	18180	2880	17280	16380
735	cLNS	1	17.7	4.092			1	28	2	0.5	1.58			1.89422	0	38.8571	1	0	0	14	25.4			21780	7920
736	bMMN	1	14	6.936	10.452	8.424	2	20	2	0.79	17.61	0.41	2.29	1.69001	0	39.2857	1	0	0	9	19.8	12780	7380	15180	3180	16200	1800
737	bMMN	1	10	0.725	2.618	3.677	2	28	2	0.58	1.76	0.33	2.51	0.929254	3	39.8571	0	0	0	9	19	13380	7980	14040	10440	26280	20880
738	aIFA	1	20.3	5.87	11.704	6.158	2	21	2	0.73	15.14	0.28	1.35	-0.143223	0	40.1429	0	0	0	13	23.4	17280	6480	16260	9060	25200	-27000
739	cLNS	1	19	6.185	11.227	8.917	2	29	2	0.92	15.54	0.52	7.45	0.0596367	10	40.5714	0	0	1	9	30.3	13560	8160	9840	6240	1200	-44700
740	bMMN	1	21.7	4.359	7.029	4.918	1	31	2	0.68	3.96	0.37	0.5	0.0596367	2	38.7143	1	0	1	0	23.3	17940	10740	23040	12240	21180	17580
741	cLNS	1	21.7	4.19	9.881	6.133	1	33	2	0.77	24.17	0.29	6.53	0.565779	5	40.5714	1	0	1	9	30	25020	8820	17640	-29160	11160	960
742	aIFA	1	16.6	3.202	8.835	4.584	2	25	2	0.67	1.95	0.38	1.58	0.565779	0	41.2857	1	0	0	9	22.9	14160	6960	19380	13980	18300	12900
743	aIFA	1	16.7	3.311		6.695	2	22	2	0.49	0.82			0.617536	0	39.4286	0	0	0	9	24.5			14700	9300	14040	-27480
744	aIFA	1	11.7	1.601			2	21	2	0.71	9.12			0.617536	5	34	0	0	0	6	23.9			16980	13380
745	bMMN	1	15.7	3.405	9.639	10.547	2	30	2	0.48	1.63	0.45	2.71	-0.143223	0	41.1429	1	0	0	12	20.8	13920	8520	15900	11400	5400	-41400
746	bMMN	1	17	2.921	9.317	3.465	1	28	2			0.25	0.15	0.565779	0	40.8571	1	0	0	9	18.8	14040	5040	16980	7980	25500	18300
747	aIFA	1	13.6	0.745	9.242	8.193	2	31	2	0.54	2.72	0.36	0.68	1.73425	0	40.2857	1	0	0	9	35	16200	-900	20760	8160	15000	3600
748	bMMN	1	18.6	4.604	2.971	4.282	1	35	2	0.5	7.75	0.4	3.72	-0.143223	0	40.4286	1	0	0	9	24.8	24240	18840	16440	5640	12060	6660
749	aIFA	1	14.6	3.445		7.265	1	28	2	1.17	15.77			0.565779	11	31.1429	1	0	0	8	20.4			14100	6900	19140	1140
750	cLNS	1	17.9	4.596	6.945	5.515	1	18	2	0.92	1.09	0.53	0.88	0.0596367	0	39.1429	0	0	0	6	19.8	14340	5340	16380	5580	18000	7200
751	bMMN	1	14.9	2.49	8.111	6.546	1	40	2	0.6	5.24	0.46	3.75	1.73425	0	40.1429	1	0	0	10	31	19800	9000	15120	-29880	10200	1800
752	bMMN	1	12.7	6.935	12.667	8.602	2	23	2	0.78	6.34	0.51	4.91	1.69001	1	40.7143	1	0	0	9	21.9	17520	6720	14160	9660	12600	-32400
753	cLNS	1	16.7	3.392		6.97	1	28	2	0.49	1.62			0.565779	4	39.7143	1	0	0	12	30.9			21360	9360	10800	-34200
754	aIFA	1	15.1	3.909	9.183	6.915	2	31	2	0.49	2.99	0.64	12.24	1.32654	2	40.1429	1	0	0	9	22.8	15420	8820	24240	4440	12420	-40980
755	cLNS	1	14.9	2.659		6.5	1	29	2	0.56	8.09			0.617536	0	41.4286	1	0	0	9	23.5			15480	10080	14400	7200
756	cLNS	1	19	4.938	13.673	6.562	1	35	2	0.63	34.5	0.44	1.66	-0.143223	0	39.2857	1	0	0	9	24.3	15000	6000	21300	10500	8700	-39900
757	cLNS	1	17.1	4.783	7.843	4.439	2	21	2	0.65	1.19	0.52	0.82	1.32654	0	39.1429	0	0	0	8	27	13440	4440	13920	6720	17040	8040
758	bMMN	1	18.7	1.258	5.207	3.246	1	27	2	0.68	5.2	0.4	0.44	-0.143223	8	42.1429	1	0	0	8	25	15840	10440	19440	12240	17460	10260
759	cLNS	1	19.1	2.456		7.562	2	20	2	0.39	1.37			-0.143223	0	39.7143	0	0	1	8	23			28620	25020	21600	14400
760	cLNS	1	17	8.372		6.209	2	28	2	0.79	22.34			-0.143223	0	40	1	0	1	3	21.8			15780	12180	12900	1800
761	aIFA	1	21	2.944	6.448	14.143	1	19	2	0.62	0.57	0.47	0.94	1.32654	0	39.5714	0	0	0	9	21	12960	7560	15420	11820	3360	4560
762	bMMN	1	14.1	6.35	7.672	6.966	1	26	2	0.74	6.97	0.33	1.61	-0.143223	2	40.2857	1	1	0	9	24.8	15540	11940	15300	9900	17400	2400
763	cLNS	1	12	2.963	6.425	7.181	2	27	2	0.78	3.86	0.51	2.2	0.0596367	0	39	1	0	0	13	26.7	9840	-30660	16380	9180	12360	2460
764	aIFA	1	19.1	7.694	13.085	6.62	2	26	2			0.52	0.93	0.0596367	11	38.7143	1	0	1	6	21.3	13200	9600	13080	7680	21720	18120
765	aIFA	1	13.6	2.556	4.805	3.514	2	23	2			0.58	1.57	-0.143223	0	39.4286	1	0	0	9	31.3	19140	11940	27840	22440	18600	11400
766	cLNS	1	22	3.212	3.131	6.053	1	18	2	0.76	6.72	0.3	1.35	-0.143223	0	41.4286	0	0	0	9	21.5	12960	3960	18660	15060	12600	10800
767	aIFA	2	13.6	8.329	11.725	12.867	1	24	2			0.43	0.41	-0.143223	0	37.8571	0	0	0	6	21.2	11400	7800	21060	17460	1380	-38220
768	bMMN	1	15	2.428	9.512	6.566	1	18	2	0.66	9.35	0.57	12.36	0.617536	0	38	0	1	1	6	22.2	11220	7620	27000	23400	9180	-30420
769	aIFA	1	17.4	2.897	5.088	6.95	2	23	2	1.05	34.7	0.68	10.41	1.32654	0	39.7143	0	0	0	6	26.9	19500	12300	20760	12960	21360	15360
770	aIFA	1	17	5.513		5.938	1	23	2					-0.143223	0	37	1	1	0	8	21.7			22380	7980	12000	4800
771	cLNS	1	15.9	2.914		4.725	2	30	2					0.565779	0	40.1429	1	0	0	0	29			29220	16620	26400	13320
772	bMMN	1	13.1	2.57	0.823	6.478	2	37	2	0.7	5.07	0.38	3.38	0.565779	0	40.2857	1	0	0	6	25	29820	19020	26160	17160	10920	5520
773	bMMN	1	19.7	4.385	4.561	3.658	2	26	2			0.35	0.31	0.661777	0	37.8571	1	0	0	9	26.7	19140	11940	23760	20160	19620	5220
774	cLNS	1	20.1	3.358	8.466	6.494	1	38	2			0.39	6.43	-0.143223	1	37.5714	1	0	0	6	26	21180	19380	14520	1920	12420	1620
775	bMMN	1	20	6.499			2	18	2					-0.649365	9	37.8571	0	0	1	9	19.8			14100	10500
776	aIFA	1	9.1	3.929	10.903	2.765	2	32	2	0.71	5.92	0.36	2.79	0.617536	0	40.7143	1	0	0	0	23.3	13860	5760	16260	-30540	8040	-36960
777	aIFA	1	15	2.982	8.019	4.77	2	19	2			0.46	3.18	0.617536	0	39.2857	0	0	0	13	20.6	18300	9300	16200	9600	28200	360
778	aIFA	1	19.1	4.448	9.636	6.464	2	22	2			0.38	2.96	0.661777	0	40.1429	0	0	0	13	23.5	8400	4200	12360	6960	12300	10500
779	aIFA	1	10	3.142		12.778	1	27	2					-0.143223	0	44.1429	0	0	0	9	27.3			14340	-28860	14520	12720
780	aIFA	1	18.7	6.509	6.786	8.737	1	29	2			0.64	5.74	1.37078	0	40	1	0	0	9	27.2	16440	9240	17880	3480	18000	2040
781	cLNS	1	14.6	7.397	9.612	10.2	1	26	2			0.44	1.62	-0.143223	0	40	1	0	0	6	24.4	15000	7800	17580	4980	13800	1200
782	cLNS	1	18.7	6.338	6.557	4.146	2	22	2			0.36	1.45	0.565779	0	38.1429	1	0	0	6	21.7	14040	6840	15420	10020	21000	13800
783	bMMN	1	17.1	6.157	6.256	5.074	2	22	2			0.29	0.29	-0.649365	7	40.5714	0	0	0	6	22.1	16740	9540	19740	8940	18300	780
